# Supplementary material for: Functional clustering of mouse ultrasonic vocalization data
Source: PLoS One. 2018 May 9;13(5):e0196834. doi: 10.1371/journal.pone.0196834 (PMC5942836; doi:10.1371/journal.pone.0196834)
Supplement: S1 R Code — We provide eight functions in file usv.R. Three of the functions are for reducing noise, defining USV functional data and clustering USV functions by shape. The other five functions are used to plot figures of original USV data, detected USV signals, USV functions, figures for finding the minimum interspace of adjacent USVs and histograms of RMSEs. File usv.R contains code with which to demonstrate the methods and to show the examples and results in the paper. (R) [file pone.0196834.s001.R]

#
# usv.R (Feburary 2018, by Xiaoling Dou)
#
############################################################
############################################################
# File usv.R contains 8 functions and code for             #
# demonstrations of the methods with two real datasets     #
# (balb1752.txt and B6_2358.txt).                          #
# The 8 functions are as follows:                          #
# denoise.f() reduces the noise in the dataset.            # 
# usvfun.f() defines USV functional data with B-splines.   #
# fcl.f() provides clusters the functional data by shape.  #
# intersp.f() shows the figure for minimum interspace of   #
# adjacent USVs.								    	       #
# plot.usv() shows detected USV signals and USV functions. #
# plot.data() and plot.1data() can plot the examples of the#
# data in the paper.                                       #
# rmse.f() calculates the RMSEs, the mean and variance of  #
# RMSEs and plots the histogram of the RMSEs.              #
# At the end of the file, we give code to reproduce the    #
# results and show the examples in the paper.              # 
############################################################
############################################################

###rm(list = ls(all = TRUE)) #delete all objects#
############################################################
############################################################
############################################################
# denoise.f() reduces noise of the given data set.         #
# This function requires dataset X, noise intensity, size  #
# of matrix for moving average, a quantile for high USV    #
# intensity, a length of interspace between USV calls,     #
# and a length for short USV calls.                        # 
############################################################

denoise.f<- function(X=dataset, noise.int=200, mt=15, mf=3, quant, interspace=30, short=15, low.frq=40, low.f.n=5){
Z<- as.matrix(X[,-127])    #Data to be analyzed#
N<- dim(Z)[1]              #N: time#
M<- dim(Z)[2]              #M: frequency, 126#

int<- noise.int            #specify highest noise intensity#
wt<- mt; wf<- mf           #small matrix size (mt*mf) for moving average#
w1<- wt-1; w2<- wf-1
#####
### mva.f is the function for moving average.###
###
mva.f<- function(x){
d1<- dim(x)[1]- w1
d2<- dim(x)[2]- w2
mva<- matrix(0,nrow=d1, ncol=d2)
	for(i in 1: d1){
		for(j in 1: d2){
		i1<- i; i2<- i1+w1
		j1<- j; j2<- j1+w2
		mva[i,j]<- mean( x[i1:i2, j1:j2])
		}
	}
return(mva)
}

#####
###sig.f() produces USV signals from the matrix after moving 
###average and returns a sequence of frequency in time.  ###
#####
sig.f<- function(mva){  #mva: a matrix#
ma.0<- mva

ma.0<- ma.0 - int
low.f<- apply(ma.0[,1: (low.frq - 5)] > 0, 1, sum) #find low frequency noise#
low.n <- which(low.f > low.f.n)  #The frame with low frequency noise#
ma.0[low.n, ]<- 0        #reduce the low frequency noise and the data in the frame#
ma.0[which(ma.0 <= 0)]<- 0
###
ma.0[,1: low.frq]<- 0
###
	f.q<- function(ti, p=quant){     #p: quantile for large intensity#
	qi<- quantile(ti, probs=p)
	return(qi)
	}
fq<- apply(ma.0, 1, f.q)
ma.0<- ma.0- fq
ma.0[which(ma.0 <= 0)]<- 0
###
sum.ints<- apply(ma.0, 1, sum)	
t.ints<- which(sum.ints > 0)
s.i<- sum.ints[t.ints]

w.ma0<- t(ma.0) * c(1: dim(mva)[2]) 
W.ma0<- t(w.ma0)[t.ints,]/s.i
f.ints<- apply(W.ma0,1, sum)

tf.ints<- cbind(t.ints, f.ints)
return(tf.ints)
}

#####
### find signal form Z ###

mva <- mva.f(Z)    #moving average#
sig<- sig.f(mva)   #find usv signals#
#####
sig.z<- sig

dfs<- interspace  #The shortest length of iterspace is chosen as interspace(30).#

di<- 0
di<- diff(sig.z[,1])
cur.n<- sum(di >= dfs)+1     #Number of curves#
stas<- c(1, (which(di >= dfs) +1) ) #start points of the curves.#
ends<- c((which(di >= dfs)), (dim(sig.z)[1]))

min.lng<- short  #To delete USV calls shorter than 15.#
cur.l<- ends-stas+1  #Length of the curves#
short.c<- which(cur.l<= min.lng)  #the short curves#
cur.se<- cbind(stas, ends)        #all curves#
long.c<- cur.se[-short.c ,]       #long curves#
	
	return(list(Z=Z, mva=mva, sig.z=sig.z, long.c=long.c))
}

############################################################
# Function denoise.f() returns the arranged dataset in Z;  #
# moving average result of the data in mva; a sequence of  #
# USV signals in time in sig.z; and detected USV signals   #
# in long.c.                                               #
############################################################

############################################################
############################################################
############################################################
# usvfun.f() defines USV signals as functional data.       #
# It requires the sequence of USV signals, detected USV    #
# signals, a jump size to define jump in the signals,      #
# number of interior knots and the degree of B-spline.     #
############################################################
usvfun.f<- function(sig.z, long.c, jump, in.knot, deg=3){
	
library(splines)
x.f<- function(x){(x- min(x))/(max(x)-min(x)) }  #rescale USV duration to [0,1]#
XY<- Coef<- Brk<- list()
#
L1<- long.c[,1]; L2<- long.c[,2]
for(i in 1:length(L1)){
Li<- c(L1[i]:L2[i])
xi<- sig.z[Li,1]
yi<- sig.z[Li,2]

dy<- diff(yi)
dx<- diff(xi)
brk.y<- which(abs(dy)>jump)+1      #define breakpoint#
brk<- brk.y

brk.l<- length(brk)
if(brk.l>0){
	if (max(brk)==length(xi)) {
	brk<- brk[1: (brk.l-1)]
}
}
###
in.n<- in.knot        #(in.knot-1) equally spaced interior knotes; cubic spline.#
in.xi<- quantile(xi, probs=c(1: (in.n -1))/in.n)	
if(brk.l>0){
	bsp<- bs(xi, knots=c(in.xi, c(rep(xi[brk],deg+1))), degree=deg) 
}else {
	bsp<- bs(xi, knots=in.xi, degree=deg)
}

y.x<- lm(yi ~ bsp)

coef<- y.x$coefficient       #coefficient vector#
hy<- predict(y.x)            #estimation of frequency#
hx<- x.f(xi)                 #rescaled time#
xy<- cbind(xi, yi, hx, hy)   #xy contains time, frequency, rescaled time, estimation of frequency#
XY[[i]]<- xy                 #XY contains USV signals and USV functions.#
Coef[[i]]<-coef              #Coef contains coefficient vectors.#
Brk[[i]]<- brk               #Brk contains locations of the breakpoints in each curve.#
}

Brk.l<- 0    #Brk.l is a vector containing number of breakpoints in each curve.#
for (i in 1: length(L1)){	
	Brk.l[i]<- length(Brk[[i]])
}
###
### Group USV calls by number of breakpoints ###

	Bl<- unique(Brk.l) #Number of breakpoints; clusters on the first level#
	CB<- list(); CC<- list() 
	##CB[[i]]: curve IDs with same number of break points ##
	##CC[[i]]:  curve coefficients with same number of break points##

	for(b in Bl){
	curve.n<- which(Brk.l==b) #Curve IDs with same number of break points.#
	CB[[b+1]]<- curve.n #First level of clusters#
	number.cols<- in.n+ deg+ b*(deg+1) #number of columns for coefficient matrix#
	number.rows<- length(curve.n)  #number of rows for coefficient matrix#
	CC[[b+1]]<- matrix(0, nrow=number.rows, ncol= number.cols) #define a coefficient matrix #
	j<- 0
		for(c.n in curve.n){
		j<- j+1
		CC[[b+1]][j, ]<- Coef[[c.n]]
		}
	}
###
	return(list(XY=XY, Coef=Coef, Brk=Brk, Brk.l=Brk.l, Bl=Bl, CB=CB, CC=CC))
} 
############################################################
# Function usvfun.f() returns USV signals and estimated    #
# USV functions in XY; coefficients in Coef; locations of  #
# breakpoints in Brk; number of breakpoints of each curve  #
# in Brk.l; number of breakpoints of all curves in Bl;     #
# number of first level clusters or groups and USV IDs in  #
# in each group in CB; and coefficient matrix for each     #
# first level cluster in CC.  							   #
############################################################

############################################################
############################################################
############################################################
# fcl.f() divides each first level cluster (or group) by   #
# shape.                                                   #
# This function requires results from usvfun.f(), such as  #
# USV signals and USV functions, number of first level     #
# clusters or groups, Coefficients. 	   				   #
# Group number (ID) and number of clusters to be separated #
# are also required for clustering USV curves by shape.    #
############################################################
fcl.f<- function(XY=Bsp.usv$XY, CB=Bsp.usv$CB, CC=Bsp.usv$CC, group, k=2, lf=0, uf=126){
	g<- group  
	grpno<- c(" I", " II"," III"," IV", 'V')
	if (length(CB[[g]]) < 3 )	{  #When group g has less than 3 USV curves, plot these curves.#
	plot(XY[[1]][,c(3,4)], xlim=c(0,1), ylim=c(lf,uf), type="n", xlab="Time", ylab="Frequency", main=paste("Group", grpno[g]))
cj<- CB[[g]]
for (i in cj){
lines(XY[[i]][,c(3,4)],col=i, lwd=2)		
}		
return(cj)
	}else{   						  #When group g has more than 1 curve, plot the dendrogram,#
									  #separate the group k clusters and plot the curves in the clusters.#
	C0<- C.0<- CC[[g]]
	C0[which(is.na(C.0))]<- 0  
	c0<- hclust(dist(C0), "ward.D2")
	rownames(C0)<- as.character(CB[[g]])
### Ward's method  ###	
	c0<- hclust(dist(C0), "ward.D2")	
	op <- par(mfrow = c(2,(k+1+1) %/% 2)) 				
	plot(c0, labels=FALSE,  hang=-1, xlab="", main=paste("Group", grpno[g]))
	rc0<- rect.hclust(c0,k=k, which=c(1:k), border=c(2:(k+1)))	
	CJ<- list()	
	for (j in 1:k){
	plot(XY[[1]][,c(3,4)], xlim=c(0,1), ylim=c(lf,uf), type="n", xlab="Time", ylab="Frequency",main=paste("Cluster ",j))
	cj<- as.numeric(names(rc0[[j]]))    
	CJ[[j]]<- cj
		for(i in cj){
		lines(XY[[i]][,c(3,4)],col=i)
		} 
	} 
	par(op) 			
return(CJ=CJ)	}
}
############################################################
# Function fcl.f() provides a dendrogram and clusters for  #
# a specified group .                                      #
############################################################

############################################################
############################################################
############################################################
# Function intersp.f() is used to determine mininum        #
# interspace between adjacent USV calls and detect USV     #
# signals from the sequence.                               #
############################################################
intersp.f<- function(sig.z){
	di<- 0
for(i in 1:200){
di[i]<- sum(diff(sig.z[,1])>=i)+1
}

plot(c(3:200),di[3:200], ylim=c(0,820),type="n", main="", xlab="Length of interspace", ylab="Number of USV calls")
lines(di)
po<- c(10,20,30,40,50,60)
points(po,di[po])
text (po,di[po]-15, paste(po))
text (po,di[po]+15, paste(di[po]))	
}
############################################################
# Function intersp.f() gives a graph of total number of    #
# USV calls with respect to length of interspace.          #
############################################################

############################################################
############################################################
############################################################
# Function plot.usv() is used to plot detected USV signals #
# and USV functions.                                       #
############################################################
plot.usv<- function(sig.z, long.c, XY, k){
K1<- 1000
K2<- 1.5*K1
L1<- long.c[,1]; L2<- long.c[,2]

s1<- sig.z[L1,1] %/% K2     #To find the start times of the USV calls#
s2<- sig.z[L2,1] %/% K2     #To find the end times of the USV calls  #
s<- unique(s1)              #Using s to store the locations USV calls occured#

### for(sk in s){     ###To plot all the data, remove "###" in front of for().###
sk<- k  #28           ###Plot USV signal examples in the paper (for BALB/cAnN mouse).###
si<- sum(s1==sk)
if (si > 0){
s.w<- which(s1==sk)
xr<- c(sk*K2, (sk+1)*K2+200)
op <- par(mfrow=c(1,2))
plot(sig.z[1,], type="n", xlim=xr, ylim=c(1,126), xlab="Time (*0.425msec)", ylab="Frequency (*1172Hz)")
for( j in s.w){
se<- long.c[j,]
st.ed<- c(se[1]: se[2])
points(sig.z[st.ed,])
}
plot(sig.z[1,], type="n", xlim=xr, ylim=c(1,126), xlab="Time (*0.425msec)", ylab="Frequency (*1172Hz)")
for(i in s.w){
lines(XY[[i]][,c(1,4)], col=2, lwd=2)
}
par(op)
}
#
### }    ###To plot all the data, remove "###" in front of }.###
#return(s)   
}
############################################################


############################################################
############################################################
############################################################
# Function plot.data() is used to plot the examples of the #
# data in the paper.                                       #
############################################################

plot.data<- function(Z, k, s){ #input k or s; k is an element of vector s.#
z<- Z 				 #dataset#
z[which(z==0)]<- 1
log.z<- log(z)       #logarithmic tranformed data#

library(lattice)
A<- 1; B<- 1500

###for(i in s){  ###To plot all the data, remove "###" in front of for().###
i<- k #28           ###Example of the data in the paper (for mouse BALB/cAnN)###
a1<- i*B+ A; a2<- a1+B-1+200
xi<- log.z[a1:a2,]

t1<- seq(a1,a2, by=3)
t2<- seq(1, ncol(xi), by=2)
xit<- log.z[t1, t2]
filled.contour(t1, t2, xit, zlim=c(0, 10.5), xlab="Time (*0.425msec)", ylab="Frequency (*1172Hz)")

###} ###To plot all the data, remove "###" in front of }.###	
}
############################################################

############################################################
############################################################
############################################################
# Function plot.1data() can be used to show an example data#
# in a cluster by specifying the ID number of the data.    #
# The ID number can be found from the result of fcl.f().   #
############################################################
#grahp the examples in the clusters.#
plot.1data<- function(XY, Z, u){ #u is the ID number of the USV data.#
l<- dim(XY[[u]])[1]
t.1 <- XY[[u]][1,1] -25
t.2 <- XY[[u]][l,1]+25

t1<- seq(t.1, t.2, by=3)
t2<- seq(1, 126, by=2)
z<- Z; z[which(z==0)]<- 1
log.z<- log(z)
xit<- log.z[t1, t2]
filled.contour(t1, t2, xit, zlim=c(0, max(log.z)), xlab="Time (*0.425msec)", ylab="Frequency (*1172Hz)", main=paste("Curve No.",u))
}
############################################################

############################################################
############################################################
############################################################
# Function rmse.f() is used to caculate the RMSEs, their   #
# mean, variance and plot the histogram.                   #
############################################################
rmse.f<- function(XY){
	N<- length(XY)
    mse<- 0
    for(i in 1:N){
	mse[i]<- mean((XY[[i]][,2]-XY[[i]][,4])^2)
    }
	rmse <- sqrt(mse)
	mean.rmse <- mean(rmse); var.rmse <- var(rmse) 
	hist(rmse, main="Histogram of RMSE", xlab="RMSE")
	return(list(mean.rmse=mean.rmse, var.rmse=var.rmse))	
}
############################################################

############################################################
############################################################
############################################################
###Data analysis I (for mouse BALB/cAnN)                 ###
############################################################
X<- read.table("balb1752.txt",header=FALSE) 

denoX<- denoise.f(X, quant=0.95)   ### Set quantile as 0.95. It takes about 5 mins.

#Define functional USV data and group them by number of breakpoints.#
Bsp.usv<- usvfun.f(sig.z=denoX$sig.z, long.c=denoX$long.c, jump=8, in.knot=9)  ### Set jump size as 8, and number of interior knots as 9-1=8. 

fcl.f(group=1, k=5)   ###clustering of each group by shape and show graphs of clustering. Figure 4###
					  ###For example, Group 1 can be divided into 5 clusters.###
fcl.f(group=2, k=2)   ### Clustering of Group 2. Figure 6###
fcl.f(group=3)        ###Group 3. Figure 6###
###
sig.z<- denoX$sig.z    ###USV signal sequence in time###
long.c<- denoX$long.c  ###USV signals to be analyzed###
Z<- denoX$Z            ###Data before denoising###
XY<- Bsp.usv$XY        ###USV signals, functional USVs###

intersp.f(sig.z=sig.z)  #Figure 2#
plot.data(Z=Z, k=28)	#Figure 1#
plot.usv(sig.z=sig.z, long.c=long.c, XY=XY, k=28) #Figure 1#
rmse.f(XY)				#Return the mean and variance of RMSEs and plot the histogram. Figure 3#
plot.1data(XY, Z, u=360) #To plot the examples of the clusters, change the ID number of USV data u to 360, 371, 372, 366, 370, 391, 339 or 367.# #Figures 5 and 7#

############################################################
###############For dataset BALB_1563.txt ###################
X<- read.table("balb1563.txt",header=FALSE) 

### dim(X)= 703182*127

denoX<- denoise.f(X,noise.int=130, quant=0.95) ###balb_1563, balb_1565###
Bsp.usv<- usvfun.f(sig.z=denoX$sig.z, long.c=denoX$long.c, jump=8, in.knot=9)

fcl.f(group=1, k=5, lf=30, uf=90)   ###Group 1 can be divided into 5 clusters.###
fcl.f(group=2, lf=30, uf=90)
############################################################
############################################################
###############For dataset BALB_1565.txt ###################
X<- read.table("balb1565.txt",header=FALSE) 

### dim(X)=703182*127 
denoX<- denoise.f(X,noise.int=130, quant=0.95) ###balb_1563, balb_1565###
Bsp.usv<- usvfun.f(sig.z=denoX$sig.z, long.c=denoX$long.c, jump=8, in.knot=9)

fcl.f(group=1, k=5, lf=30, uf=90)   
fcl.f(group=2, k=2, lf=30, uf=90)
fcl.f(group=3, lf=30, uf=90)

############################################################
############################################################

############################################################
############################################################
############################################################
###Data analysis II (for mouse C57BL/6JJcl)              ###
############################################################
###############For dataset B6_2358.txt #####################

X<- read.table("B6_2358.txt",header=FALSE) 

denoX<- denoise.f(X, quant=0.98)   ###noise reduction, taking about 8 minutes.#
sig.z<- denoX$sig.z
long.c<- denoX$long.c
Z<- denoX$Z

############################################################
#define functional USV data and group them by number of breakpoints#
Bsp.usv<- usvfun.f(sig.z=denoX$sig.z, long.c=denoX$long.c, jump=5, in.knot=2)

XY<- Bsp.usv$XY #All USV functional data and regression functions#
CB<- Bsp.usv$CB #Clustering by number of breakpoints#

###
intersp.f(sig.z=sig.z)   #Figure 9#
plot.data(Z=Z, k=45)     #It contains data in Figure 8. Here duration is longer.#
plot.usv(sig.z=sig.z, long.c=long.c, XY=XY, k=45)  #Figure 8#
###
###
############################################################
fcl.f(group=1, k=2)  #clustering of each group by shape.   #
					 #For example, Group 1 can be divided into 2 clusters.#
					 #Figure 11#
fcl.f(group=2, k=4)	 #Figure 13#				 
fcl.f(group=3, k=4)	 #Figure 15#
fcl.f(group=4, k=4)	 #Figure 17#	

rmse.f(XY)				#Return the mean and variance of RMSEs and plot the histogram. Figure 10.#
plot.1data(XY, Z, u=362) #To plot the examples of the clusters, change the ID number of USV data u to 362, 90, 1, 321, 52, 145, 228, 175, 61,148, 108, 96, 78 or 150.# #Figures 12, 14, 16 and 18.#
			 
############################################################
############################################################
###############For dataset B6_2396.txt #####################
X<- read.table("B6_2396.txt",header=FALSE) 
 
### dim(X)= 753614*127

denoX<- denoise.f(X, quant=0.98)   #same as B6_2358#
Bsp.usv<- usvfun.f(sig.z=denoX$sig.z, long.c=denoX$long.c, jump=5, in.knot=2)  
XY<- Bsp.usv$XY
fcl.f(group=1, k=4) 
fcl.f(group=2, k=2) 
fcl.f(group=3, k=3) 
fcl.f(group=4, k=3) 
############################################################
############################################################
###############For dataset B6_2420.txt #####################
X<- read.table("B6_2420.txt",header=FALSE)

### dim(X)= 709966*127
denoX<- denoise.f(X, quant=0.98)   #same as B6_2358#
Bsp.usv<- usvfun.f(sig.z=denoX$sig.z, long.c=denoX$long.c, jump=5, in.knot=2)  
XY<- Bsp.usv$XY
fcl.f(group=1, k=3) 
fcl.f(group=2, k=7) 
fcl.f(group=3, k=7) 
fcl.f(group=4, k=7)
############################################################
############################################################
#END#
