# Supplementary material for: Functional clustering of mouse ultrasonic vocalization data
Source: PLoS One. 2018 May 9;13(5):e0196834. doi: 10.1371/journal.pone.0196834 (PMC5942836; doi:10.1371/journal.pone.0196834)
Supplement: S1 Data — (ZIP) [file pone.0196834.s002.zip › balb1752.txt]

79	118	120	104	73	54	49	40	29	33	51	57	74	107	145	150	129	107	96	115	134	144	161	170	185	195	174	133	95	88	93	70	39	20	21	29	28	43	63	59	47	38	33	28	50	87	120	133	126	113
75	92	109	117	110	96	87	82	79	94	120	139	148	192	227	222	182	128	88	77	77	91	118	139	156	162	168	155	141	146	151	125	75	49	44	40	48	66	96	107	94	90	90	85	84	101	104	102	100	88
78	100	102	108	113	106	111	121	147	171	177	177	177	192	209	199	183	150	95	58	36	60	99	107	86	84	113	151	164	160	146	119	94	61	43	55	61	79	101	109	104	114	124	133	132	115	93	74	69	70
85	100	95	93	95	108	127	152	160	160	176	178	192	218	232	240	241	255	233	180	152	146	159	147	110	90	132	176	180	155	117	84	65	51	46	59	78	79	80	105	126	141	153	147	140	131	105	84	69	48
79	106	105	94	84	85	87	80	87	115	161	210	231	228	199	162	168	196	232	248	240	243	219	177	141	147	196	232	235	201	141	87	69	62	68	84	89	73	69	86	121	143	134	110	93	83	79	76	65	59
46	66	77	86	93	75	62	63	70	112	173	200	199	187	164	141	112	99	103	114	132	134	126	103	103	149	208	233	213	165	109	72	56	66	70	63	70	84	98	130	151	165	174	157	122	93	79	75	92	94
42	75	106	140	150	140	119	107	133	163	175	155	128	110	105	108	103	77	72	81	81	96	95	85	89	148	203	190	139	96	70	58	66	75	80	82	91	122	146	148	151	161	169	167	147	108	73	65	62	71
42	81	123	163	189	191	174	164	171	198	223	211	166	120	87	79	82	102	128	134	124	106	104	89	86	119	142	114	83	72	85	96	88	95	112	117	124	130	132	133	146	163	173	162	149	137	132	127	128	121
61	109	141	156	162	151	120	89	102	142	179	184	147	97	54	69	113	160	197	194	152	120	100	97	101	112	116	101	89	110	116	100	85	75	86	107	119	126	117	100	99	107	103	105	110	125	142	155	161	148
42	82	111	124	127	125	100	89	120	170	201	193	151	108	99	112	163	206	224	202	152	98	76	73	77	90	95	82	83	85	82	75	67	72	83	100	117	134	139	136	130	119	115	103	110	102	88	82	77	85
33	48	60	69	90	107	108	106	129	151	154	142	131	132	138	159	158	176	185	161	125	99	76	69	75	92	111	117	109	100	91	92	116	151	173	173	153	140	131	118	106	89	71	75	75	72	70	65	67	62
32	53	69	78	91	102	95	91	104	120	133	142	157	173	173	151	133	129	134	129	117	120	129	118	101	101	114	121	117	120	111	107	127	163	186	173	146	111	80	70	64	55	62	69	80	93	108	119	130	130
37	60	91	121	135	120	104	102	116	140	165	198	215	201	178	156	146	153	150	120	101	122	161	189	194	185	154	114	83	67	71	96	139	201	241	236	194	146	101	76	72	83	120	162	192	200	203	197	186	192
45	64	85	104	114	106	82	67	62	84	101	122	133	111	93	98	115	140	135	113	102	108	136	171	191	174	133	82	40	31	45	67	95	115	121	108	101	85	68	68	72	85	123	165	192	199	182	141	116	122
46	56	62	79	97	102	88	78	84	99	134	151	137	107	79	72	88	95	95	95	89	89	107	138	161	155	113	75	52	45	52	73	78	70	51	54	67	89	124	142	138	118	112	116	119	125	127	116	99	99
48	64	64	60	58	76	104	118	108	114	112	139	156	149	140	128	120	134	144	147	148	140	134	143	155	128	80	62	68	68	68	77	79	68	64	57	67	91	118	152	152	126	108	94	89	90	86	70	64	74
53	82	96	89	80	99	138	162	145	94	84	112	158	189	182	139	110	113	131	156	168	155	129	121	125	106	84	85	99	96	103	110	104	86	69	68	67	86	129	156	156	141	138	154	161	139	107	82	72	80
66	105	131	135	124	135	153	170	165	138	103	121	156	195	202	176	145	125	149	166	170	139	104	115	135	147	134	127	108	85	83	100	102	90	71	49	54	75	88	103	96	75	75	92	103	102	93	84	91	110
58	83	86	88	80	79	90	139	184	187	165	153	167	186	200	191	163	152	153	179	175	137	121	144	171	159	142	116	86	66	71	85	103	111	102	95	86	88	92	89	83	64	48	73	91	89	91	101	98	94
43	58	67	83	99	99	117	157	203	212	194	190	183	187	194	191	186	161	170	183	180	157	149	183	187	151	110	92	84	83	90	99	123	163	183	181	177	174	163	154	128	88	64	56	65	54	53	62	72	77
44	61	77	110	134	175	196	217	207	172	162	174	189	180	150	147	137	128	128	132	141	141	140	142	121	121	135	162	194	203	167	114	93	117	153	166	159	144	140	156	148	118	83	75	59	49	50	75	99	114
40	52	60	76	104	138	168	178	172	157	157	167	167	150	142	138	164	183	179	163	135	109	100	95	120	151	209	270	278	259	211	135	80	79	112	131	111	85	88	103	113	122	109	96	93	75	67	76	103	131
48	55	61	74	92	101	101	101	109	131	143	138	125	120	124	163	186	210	223	195	158	132	124	134	139	171	191	172	144	136	139	134	106	96	99	97	89	75	70	75	83	85	93	109	126	128	107	102	117	135
58	76	63	65	71	90	95	93	114	138	151	139	142	156	167	175	178	170	167	169	153	133	131	129	129	134	123	90	67	88	128	141	126	100	88	73	62	72	95	107	101	104	94	94	117	134	133	125	116	101
58	84	96	94	109	132	155	171	172	165	155	136	130	145	161	177	175	159	150	146	150	157	170	178	180	165	125	97	102	133	140	127	106	80	63	55	49	55	70	95	121	126	104	85	84	95	103	118	122	113
38	69	99	128	153	160	155	137	110	94	93	93	109	117	123	140	151	147	133	134	149	192	227	240	218	167	117	90	105	113	96	78	69	73	87	96	96	73	55	58	81	114	121	117	107	86	76	75	79	84
22	51	90	137	174	181	150	109	78	62	83	111	111	106	97	114	145	151	144	136	158	204	252	255	212	160	121	114	119	101	64	51	66	75	84	130	147	127	85	67	86	109	134	157	170	155	121	97	84	74
21	38	76	123	162	164	128	85	61	63	93	114	118	103	91	102	117	124	117	104	99	131	154	145	126	120	128	134	133	118	109	97	88	68	69	88	132	141	119	92	87	106	118	139	160	165	158	151	135	121
24	55	88	111	128	129	99	61	37	47	74	86	79	63	68	80	93	96	92	86	92	108	123	117	93	91	108	106	94	87	94	114	110	80	41	52	77	96	93	85	96	112	121	119	113	105	111	122	125	120
53	81	107	123	126	121	104	70	55	66	91	97	79	81	102	141	167	166	152	168	180	198	191	147	100	81	91	104	104	92	102	114	105	73	42	33	37	50	70	95	110	116	106	103	99	100	114	146	167	176
56	82	97	113	130	127	101	79	58	61	69	81	94	105	151	187	177	135	103	106	133	126	116	90	56	54	75	101	123	130	128	130	117	93	82	80	78	78	97	122	132	113	100	102	110	112	117	134	151	153
62	76	75	92	109	104	88	64	46	35	67	106	140	181	215	226	199	130	76	88	102	94	80	77	79	78	73	66	76	91	110	118	128	148	160	168	160	135	118	119	124	125	113	97	83	74	76	87	90	84
57	88	106	124	145	160	159	133	89	70	84	118	132	125	122	132	132	114	100	120	119	97	72	56	73	102	117	107	96	98	95	96	102	113	127	132	124	118	108	112	122	127	111	74	57	65	84	99	100	87
56	97	139	172	189	194	183	157	102	62	67	77	91	98	93	98	106	94	73	68	78	57	33	45	81	149	192	191	163	127	106	90	86	94	89	82	89	97	117	136	129	127	110	97	106	137	160	168	153	131
53	76	91	124	139	135	121	101	94	81	84	110	139	160	164	154	150	141	126	129	111	82	64	61	112	169	193	174	132	101	81	67	67	75	95	108	95	81	83	85	92	102	130	142	151	159	150	125	100	80
57	71	75	90	119	124	120	124	126	132	140	157	186	199	182	160	156	181	216	230	214	169	122	120	137	141	115	87	73	79	89	85	70	72	91	106	97	79	83	103	103	113	112	100	90	93	109	128	129	117
56	78	97	122	131	144	145	163	183	176	157	153	154	162	163	140	130	155	191	212	187	146	142	147	142	132	106	87	90	104	128	133	124	110	111	112	99	99	125	147	148	139	133	113	82	77	95	124	145	146
43	69	93	102	89	85	98	127	172	193	169	151	159	177	185	179	185	209	232	228	184	132	103	108	124	132	133	135	128	126	130	145	154	159	158	146	130	126	132	127	113	106	130	140	112	70	48	65	87	104
43	60	64	56	57	77	117	159	204	214	189	174	195	229	242	224	196	186	184	172	132	95	102	114	131	144	141	131	118	120	117	102	100	128	149	148	127	100	97	86	62	64	88	104	83	51	41	60	95	133
38	48	55	62	72	120	173	207	223	215	184	194	228	255	248	190	133	109	111	107	78	66	84	123	145	140	118	98	97	97	87	74	81	131	181	178	129	83	65	61	59	61	86	88	66	42	39	63	97	122
38	50	62	82	112	162	206	207	174	130	122	147	194	220	201	162	110	96	143	158	133	98	86	92	112	114	95	88	92	89	79	70	82	123	163	162	121	76	55	56	55	67	77	70	49	55	75	100	117	133
37	56	64	84	105	114	125	116	96	78	63	80	106	119	123	103	77	85	138	193	196	167	121	98	103	108	109	119	125	120	106	110	112	134	158	153	122	83	66	69	82	79	76	69	80	95	116	114	95	80
45	68	92	103	91	88	77	80	80	106	117	113	118	136	145	153	123	88	98	113	121	134	138	136	150	155	144	136	134	117	107	104	101	101	104	106	92	75	62	67	69	63	71	102	134	162	165	140	107	85
34	60	67	66	85	89	93	87	127	185	241	239	209	185	187	180	144	102	90	66	61	88	121	158	183	177	152	126	114	105	96	94	84	66	67	80	103	123	128	122	94	55	59	95	134	154	162	157	129	106
39	51	65	78	89	105	109	151	198	274	312	284	223	192	194	188	140	104	87	75	65	70	72	88	117	133	120	110	105	96	84	92	96	98	90	91	111	149	172	165	127	82	65	88	114	135	153	151	120	95
41	60	79	108	123	99	77	129	182	196	202	187	164	155	175	173	129	91	89	78	66	67	73	91	140	179	185	174	153	103	64	61	87	117	127	111	102	118	136	139	121	79	52	58	79	107	128	122	88	62
43	52	78	102	104	71	62	93	123	130	142	158	174	176	179	158	111	72	64	52	50	78	113	142	172	190	180	159	138	97	59	64	99	145	168	153	130	122	105	89	77	51	35	36	51	70	92	96	72	50
53	61	59	58	57	54	44	74	86	83	95	113	133	173	199	197	139	84	58	54	69	105	150	171	175	168	144	131	132	130	114	110	121	128	117	92	79	76	71	57	47	56	63	86	108	131	146	139	108	101
41	57	63	71	86	103	114	122	122	120	106	91	115	160	214	229	199	135	88	59	47	85	133	168	182	179	158	139	146	146	139	133	121	105	68	37	50	72	71	54	57	87	142	187	206	208	204	185	142	100
36	63	98	136	168	197	213	210	198	170	148	129	126	160	189	191	153	130	107	69	46	50	112	149	159	147	133	118	111	139	168	184	185	149	94	72	73	87	86	72	55	88	141	175	178	150	133	136	135	128
35	69	99	109	115	123	136	139	113	93	102	119	138	159	162	128	106	111	141	137	100	115	140	159	139	108	78	62	80	118	157	166	135	83	75	74	93	101	101	81	70	68	110	151	157	141	128	130	133	130
41	71	98	102	88	91	117	115	90	83	109	152	185	201	184	126	77	116	150	150	135	145	193	198	171	131	104	94	112	139	145	140	102	87	101	147	167	162	142	125	88	72	86	124	150	142	115	95	88	90
43	71	85	77	67	87	123	152	143	122	133	157	189	208	186	131	98	123	162	140	117	130	133	114	97	88	90	94	92	84	81	88	107	110	128	134	136	132	121	112	112	110	128	142	143	121	80	54	54	67
30	49	65	78	100	123	159	186	187	201	214	246	279	272	233	157	98	112	141	160	166	173	158	112	72	69	81	83	75	58	50	74	93	91	85	80	85	106	117	127	137	140	138	135	119	84	55	51	69	93
22	41	62	89	112	124	127	122	122	127	147	169	195	197	184	157	131	133	154	162	155	145	123	101	99	111	122	107	78	65	88	106	110	105	88	80	82	83	89	107	122	115	113	107	88	67	60	76	97	113
37	51	64	84	115	142	151	153	137	113	72	89	112	125	139	176	193	195	185	154	117	89	60	71	107	140	152	133	107	95	103	129	130	110	98	94	91	89	84	78	73	69	70	77	64	45	51	83	112	117
77	119	118	114	121	136	150	159	154	122	100	86	127	168	212	242	262	240	175	116	84	68	73	73	87	112	118	116	111	114	139	146	132	101	79	78	88	104	109	99	74	49	63	92	83	54	65	99	121	102
66	95	104	108	117	133	142	143	142	138	125	155	187	237	279	284	253	186	128	98	91	103	92	75	55	38	58	66	75	87	102	109	92	72	59	71	97	126	138	123	95	80	88	100	88	78	83	104	110	91
32	55	71	106	156	200	206	172	124	102	128	148	177	206	204	195	164	135	122	126	141	140	124	93	46	41	59	86	99	109	125	125	103	64	56	72	101	112	101	102	113	122	135	141	121	97	95	98	107	106
49	75	92	109	135	183	198	162	95	62	79	97	109	109	117	111	132	163	181	196	190	163	130	94	71	54	65	75	77	81	99	106	85	61	48	68	81	72	75	95	137	168	168	151	138	127	110	94	100	120
45	83	98	87	85	102	138	136	103	83	87	89	97	117	117	130	154	185	221	223	196	169	130	124	133	144	145	124	101	92	90	86	65	42	46	66	74	78	91	138	165	148	111	87	84	103	113	101	87	88
40	69	91	89	75	109	142	157	153	156	176	177	181	201	221	219	217	218	197	159	127	104	116	151	184	181	167	159	157	152	150	130	92	68	73	90	103	114	143	162	149	116	76	44	54	81	98	97	83	69
64	89	100	108	128	145	169	167	133	118	128	136	136	129	128	126	118	115	128	136	133	138	138	147	139	119	107	113	128	130	118	98	71	62	73	86	97	120	141	137	113	78	52	44	52	75	81	81	93	106
63	76	66	73	96	127	132	116	81	49	49	66	68	79	78	72	85	108	136	176	195	180	150	126	113	103	111	121	113	94	80	78	82	91	94	91	95	113	127	116	88	75	83	88	98	95	76	62	72	97
45	53	58	75	94	98	101	98	68	40	49	68	80	90	107	133	174	214	240	236	218	179	125	84	90	112	128	124	109	80	85	107	121	132	133	119	119	144	165	158	137	132	151	172	171	152	113	76	56	48
47	74	94	113	121	109	92	74	80	98	113	134	132	126	142	155	171	210	228	223	190	141	83	63	78	109	128	121	89	76	78	98	122	136	135	118	98	96	112	119	113	108	126	136	131	113	82	77	68	55
37	59	87	115	135	135	100	110	143	168	181	152	95	88	87	89	96	114	156	177	165	125	91	72	89	111	124	116	89	86	100	106	103	112	121	114	89	84	73	67	68	74	89	108	94	60	71	94	118	115
34	50	61	86	106	103	131	171	243	285	245	157	91	46	61	70	64	87	125	152	141	112	89	95	105	99	111	97	93	111	153	177	175	151	119	88	88	99	111	111	110	99	103	111	94	71	70	120	142	130
41	53	57	53	58	68	100	185	260	272	227	158	101	113	113	115	122	127	152	184	181	147	127	116	100	97	94	87	74	104	131	154	158	145	117	87	90	129	148	150	141	125	124	129	108	78	86	97	93	84
58	83	82	81	65	58	80	112	150	166	134	106	130	154	154	143	140	132	138	170	175	168	162	160	150	120	97	73	68	82	100	121	130	124	101	70	68	93	104	99	84	67	64	77	85	81	86	91	84	76
92	134	148	135	126	99	77	76	85	92	85	78	112	139	133	117	106	103	110	126	141	145	156	157	146	129	101	73	67	79	94	128	146	136	108	62	45	50	72	83	77	72	71	73	81	96	109	135	159	159
68	89	91	97	102	102	91	71	84	103	85	71	86	142	159	162	162	139	170	226	253	252	232	199	164	131	122	107	85	75	93	122	131	117	83	38	38	70	103	124	114	112	112	114	112	103	118	145	161	161
49	69	98	142	181	192	169	143	136	154	150	103	95	102	139	166	157	177	219	294	326	301	238	156	92	84	91	99	97	107	126	161	180	159	116	77	62	89	125	116	92	74	82	98	104	103	106	126	121	103
66	95	135	183	212	210	181	148	148	180	207	201	170	167	168	193	225	226	248	257	247	212	155	91	55	54	94	126	149	165	180	181	171	161	134	84	61	74	96	102	73	53	45	58	74	82	105	124	123	106
67	92	116	163	201	210	194	165	153	175	218	237	246	241	252	267	260	230	181	141	107	108	113	96	77	71	65	85	120	143	141	138	119	82	78	77	60	56	74	75	67	52	36	35	40	50	59	86	109	115
54	64	75	101	126	140	132	118	111	114	113	111	109	137	191	243	245	211	181	151	127	135	162	177	153	121	90	86	97	101	102	91	91	92	108	142	134	103	70	61	67	67	65	64	67	66	77	105	138	157
46	57	59	75	96	120	146	173	183	159	138	114	106	135	183	198	170	126	115	121	115	111	113	114	106	86	76	93	115	113	85	80	88	127	187	224	208	147	99	82	91	115	128	136	135	120	92	101	128	145
41	49	48	51	55	84	136	190	220	205	179	161	149	152	151	136	92	54	62	99	112	108	106	98	74	54	47	62	89	101	89	56	65	103	153	181	181	158	117	98	105	123	147	159	153	122	92	85	104	118
32	44	56	71	94	131	180	232	238	191	137	101	85	88	111	116	112	93	83	81	111	133	129	136	128	104	80	69	66	68	61	50	48	68	91	105	108	108	103	85	78	106	133	140	135	126	105	103	96	76
41	68	96	118	127	158	191	205	181	133	98	90	99	119	127	132	126	114	91	77	78	99	109	126	139	147	139	119	115	106	91	68	51	73	95	109	123	127	115	85	74	99	127	137	148	162	161	134	102	79
51	84	98	96	94	109	125	123	123	129	148	169	174	154	140	113	89	111	125	121	143	157	164	170	175	152	108	78	67	88	82	69	74	88	114	113	92	91	92	69	50	65	91	109	128	152	179	180	163	134
49	58	79	85	85	88	79	79	83	110	144	146	110	79	74	80	99	137	192	221	235	239	213	193	168	124	87	47	48	57	66	82	115	164	180	155	118	99	93	74	46	39	61	69	73	92	121	154	176	186
52	65	73	94	93	84	60	54	62	80	98	107	86	49	65	112	136	183	206	216	224	212	188	162	121	85	60	71	84	84	73	84	107	138	173	175	149	127	117	90	55	45	48	69	79	85	109	124	130	125
72	87	90	93	98	81	65	61	66	67	90	115	107	73	68	97	145	177	194	185	172	185	197	194	167	116	93	94	119	129	125	124	116	100	99	127	130	118	106	104	90	66	63	61	72	93	107	103	89	72
42	51	67	88	116	139	121	105	88	101	132	161	161	135	111	122	142	149	131	108	116	143	184	218	214	176	130	111	109	117	128	141	125	86	77	71	69	68	83	96	104	106	95	79	68	63	64	65	60	62
22	48	66	100	138	163	155	115	82	87	124	173	219	239	245	228	191	168	136	115	116	136	152	160	151	129	112	101	101	87	82	91	105	101	75	68	55	57	81	102	112	126	137	121	92	69	68	80	96	109
28	45	65	81	104	121	127	124	102	91	103	130	171	221	218	175	150	122	112	119	122	115	108	100	84	70	80	95	91	76	55	57	78	95	87	64	60	76	92	93	88	97	109	105	82	71	86	101	104	95
42	66	92	114	121	108	102	112	123	128	111	93	95	105	101	90	82	92	105	118	134	142	133	112	85	69	75	93	104	110	97	82	82	80	62	48	62	89	115	133	139	137	131	106	75	74	96	114	107	96
43	77	107	136	139	118	90	90	113	149	170	152	136	125	108	111	132	143	140	165	186	188	182	153	111	84	71	68	92	125	151	151	139	131	110	101	116	139	161	170	170	160	143	117	90	75	88	106	110	111
75	123	161	172	174	157	114	73	70	109	150	152	133	127	119	126	142	144	167	181	178	168	144	121	115	106	100	102	100	112	144	178	194	190	166	130	121	123	109	105	103	103	108	110	100	95	95	100	108	108
55	88	94	89	125	158	157	123	84	77	81	75	79	94	110	118	122	134	151	186	187	155	136	139	146	154	160	154	135	114	127	166	190	179	129	82	77	81	90	84	74	64	68	92	114	129	145	162	166	150
47	61	52	57	95	155	176	168	153	125	112	113	119	134	142	133	113	112	152	184	184	178	194	200	197	177	145	135	130	125	139	154	153	133	105	79	81	105	108	107	94	75	82	102	123	143	162	177	177	158
43	69	90	103	139	152	140	133	141	159	166	162	175	172	160	140	123	127	147	162	153	147	156	189	182	146	112	86	93	105	101	88	82	90	104	107	99	82	85	83	83	92	98	100	102	111	132	153	163	157
46	80	120	161	181	176	142	103	92	92	93	110	114	132	159	173	177	184	184	161	112	77	96	114	134	130	112	96	78	74	64	50	48	67	105	116	94	71	50	52	68	87	105	109	106	118	138	137	143	159
31	56	84	97	97	96	84	69	62	75	98	130	181	203	214	219	210	189	164	135	108	109	109	123	121	103	82	70	78	85	78	60	56	69	96	119	116	92	84	79	92	111	111	90	87	97	106	107	93	114
45	66	78	80	73	69	74	81	101	134	180	234	270	271	255	232	200	166	154	162	190	212	214	202	176	127	91	83	92	109	112	99	93	98	120	139	138	124	105	101	115	120	119	116	113	130	145	118	101	107
47	69	81	86	77	98	110	124	146	184	235	269	268	231	194	176	165	151	147	168	183	182	156	122	104	87	74	79	92	95	95	117	132	132	134	151	165	161	147	133	123	140	158	162	155	140	123	107	89	99
56	74	74	55	68	80	99	91	92	124	174	225	254	251	241	238	222	185	159	163	164	148	116	94	73	64	83	102	96	82	82	109	132	119	102	102	120	136	131	111	114	140	184	203	192	165	134	105	97	97
65	78	67	65	59	81	77	62	61	89	150	219	266	280	266	232	187	131	92	81	92	88	92	102	108	107	103	93	82	81	92	135	163	148	108	96	88	85	84	87	98	123	146	158	144	120	89	69	71	72
85	102	93	76	78	72	69	68	80	106	151	197	230	233	206	176	146	108	72	67	66	74	88	128	163	173	161	116	75	61	88	123	133	107	104	105	114	120	111	114	120	121	116	99	85	72	64	62	59	56
82	107	95	84	82	87	106	124	151	194	218	232	229	235	231	214	194	159	118	95	91	92	106	132	169	202	206	175	120	102	109	130	129	109	108	152	178	166	132	99	83	88	96	101	100	101	93	84	72	71
53	61	57	68	98	109	104	89	103	124	142	139	138	170	227	260	267	255	227	195	177	174	173	174	179	185	175	167	153	140	149	154	135	111	121	152	173	159	110	74	64	78	113	132	140	139	129	110	91	92
52	55	42	46	75	98	93	82	80	95	95	84	72	82	114	132	138	127	136	134	121	129	143	143	141	134	126	134	156	177	187	178	156	133	124	126	124	101	72	73	90	103	104	97	91	85	80	72	69	77
60	81	71	77	112	142	164	178	191	179	148	134	106	96	87	69	60	92	130	157	158	162	171	170	175	191	195	213	232	244	236	203	197	191	184	172	148	117	96	101	119	134	131	125	115	100	87	91	104	115
45	65	99	144	185	211	208	192	185	177	158	148	158	155	138	109	103	138	208	237	229	210	184	158	170	189	204	222	223	193	156	130	114	134	140	123	103	80	60	75	107	137	161	157	130	93	71	80	109	133
41	71	112	177	232	248	223	188	172	159	136	123	121	134	145	130	139	171	218	260	266	253	217	181	161	155	144	137	125	104	84	70	85	96	95	87	63	45	52	65	115	169	202	206	173	131	106	112	131	132
43	53	66	90	149	194	219	233	238	229	191	136	93	87	91	102	114	144	196	248	274	257	256	247	239	205	167	142	119	105	103	113	127	130	120	115	95	64	36	43	66	99	120	124	116	102	90	82	107	119
47	56	44	62	97	147	186	209	215	191	166	128	87	64	73	74	89	126	166	190	168	147	163	214	233	213	162	121	112	121	145	170	172	151	137	124	98	63	42	28	50	69	72	79	86	85	66	61	71	110
73	90	95	109	149	176	187	181	149	130	132	130	113	114	121	125	140	171	205	224	200	147	136	137	142	131	129	135	144	162	168	168	159	156	159	175	156	106	64	43	46	58	59	59	72	85	88	74	83	89
92	122	128	139	158	180	196	210	217	226	250	249	226	210	198	171	155	172	220	275	298	269	227	183	140	125	120	147	181	196	188	160	132	126	157	187	170	124	99	79	80	82	69	69	78	88	94	98	95	73
60	70	79	106	124	148	200	250	285	300	281	217	158	122	96	82	85	116	167	225	234	202	168	137	119	90	77	89	129	164	172	149	108	80	84	96	92	86	90	114	120	113	114	111	116	112	104	89	61	52
62	86	125	167	205	237	288	341	365	353	289	199	131	91	62	51	55	62	81	113	131	118	108	119	123	116	82	59	83	126	142	126	93	64	52	62	65	60	93	114	113	97	96	112	117	109	105	91	81	84
69	97	111	122	115	129	171	240	298	320	306	252	200	173	138	115	107	88	77	107	130	129	138	148	159	143	104	96	120	166	192	180	151	118	95	75	68	76	93	111	95	75	78	81	79	80	89	98	86	100
46	60	81	88	81	76	102	132	151	162	144	125	125	125	132	138	136	132	126	117	111	105	102	121	123	101	87	85	126	169	185	177	163	140	103	73	57	62	86	98	88	68	64	68	66	68	86	92	81	64
20	39	65	86	92	90	117	140	142	116	105	118	141	168	182	178	161	144	125	107	81	58	57	72	87	85	80	94	104	116	112	103	104	107	95	68	57	53	58	71	77	77	79	75	77	82	91	90	67	53
30	56	85	103	84	81	105	146	179	198	222	266	302	309	290	246	193	153	133	113	111	109	87	73	72	74	85	103	105	90	77	77	87	100	104	105	105	97	87	86	80	71	75	97	122	138	144	136	105	71
37	57	80	101	114	99	110	127	142	177	216	275	307	293	265	223	171	129	110	114	131	147	142	125	98	76	78	83	87	88	95	112	128	130	118	99	102	107	103	86	69	53	53	93	137	161	162	143	118	98
41	65	89	142	183	204	194	146	145	144	166	211	247	258	226	175	129	112	130	149	157	150	129	108	97	97	113	136	138	131	129	140	152	153	132	105	97	112	116	99	73	62	75	100	133	146	142	135	120	109
43	65	98	145	181	174	129	111	105	121	119	137	170	185	173	128	77	59	88	122	116	90	62	59	86	128	171	193	194	176	162	164	168	170	155	125	120	139	156	148	128	128	137	153	167	174	180	174	159	131
49	76	103	131	133	121	107	98	138	144	119	100	112	137	145	134	96	64	87	105	104	94	88	91	133	169	185	172	135	107	107	121	133	130	112	78	83	105	131	138	140	155	150	120	90	99	115	125	113	105
60	90	105	113	119	112	126	161	181	166	127	106	126	161	186	173	122	81	63	79	88	93	85	80	152	226	260	246	199	156	152	163	155	128	85	64	59	73	94	108	121	133	119	70	43	49	81	97	108	122
69	110	127	134	112	89	95	135	179	167	114	73	65	79	88	88	74	59	86	113	146	174	155	148	182	244	271	249	198	154	153	175	178	155	120	71	61	69	83	92	94	107	99	82	78	99	111	115	122	140
64	97	116	119	101	72	70	108	148	167	143	104	86	68	68	86	116	156	187	223	251	267	274	236	225	205	179	149	110	94	114	149	175	164	126	90	74	69	71	77	89	109	129	142	151	173	181	166	140	121
46	68	67	69	65	80	119	140	164	166	168	172	148	132	153	180	216	243	249	229	196	156	160	161	138	103	78	75	95	103	131	173	178	163	129	91	76	71	66	68	103	140	149	130	122	131	142	131	98	75
38	55	59	63	86	126	176	192	167	155	158	155	149	159	198	247	275	286	269	228	160	111	120	164	167	131	96	90	88	87	93	106	120	132	141	142	133	104	69	67	89	122	129	117	111	121	117	97	78	68
55	76	99	136	153	181	210	196	159	140	154	168	167	169	189	183	168	162	170	181	155	108	117	141	148	128	123	141	160	138	101	81	62	72	117	149	150	133	120	125	145	147	128	116	122	122	114	102	82	79
47	74	103	128	136	130	136	126	100	96	94	101	112	130	140	131	126	135	165	193	200	185	175	167	148	134	131	149	168	161	135	95	55	51	83	123	139	137	150	174	199	197	164	121	90	88	91	92	84	81
39	64	96	133	144	144	151	158	143	133	135	135	150	155	152	159	160	163	165	171	171	177	192	204	209	198	179	150	121	114	96	73	50	48	84	122	141	132	115	119	137	149	126	94	85	98	129	154	156	140
32	40	66	96	109	109	111	104	107	122	150	182	200	181	152	147	159	153	150	135	111	104	110	117	132	149	153	118	88	81	78	65	63	78	95	113	131	137	128	115	118	115	100	88	97	134	166	171	171	178
34	60	83	109	127	119	96	80	80	101	120	129	114	81	65	68	70	79	92	101	104	112	117	115	109	113	123	123	107	103	82	58	59	67	83	96	121	143	163	168	150	111	70	74	101	134	149	141	119	102
32	49	80	115	136	136	123	115	129	154	158	118	94	81	67	62	72	73	93	102	116	148	168	172	172	159	155	141	141	144	117	76	47	48	53	59	69	88	102	120	116	88	73	78	102	125	130	112	88	67
24	35	46	78	115	147	158	151	170	177	155	129	97	79	78	76	71	85	88	82	90	107	113	127	143	144	121	103	106	129	134	113	86	47	38	44	51	52	69	91	118	132	120	110	100	111	125	125	107	100
40	38	41	61	98	123	136	148	164	190	198	162	115	93	79	78	105	113	123	118	106	115	123	134	161	178	173	153	156	174	186	175	133	89	55	51	56	59	73	93	121	141	128	92	71	84	107	109	113	108
63	70	72	82	88	94	119	151	197	216	215	181	127	82	99	127	136	144	144	134	137	156	175	196	207	199	200	188	177	176	175	162	147	122	112	114	111	107	107	118	132	132	112	81	67	88	96	89	85	88
69	103	121	125	92	67	89	134	166	178	166	128	82	67	82	123	157	165	175	182	178	182	182	167	142	131	117	104	95	87	76	82	96	114	131	161	177	172	169	149	127	103	78	67	64	59	69	76	98	107
88	114	137	125	93	79	109	158	192	195	173	148	114	85	89	100	92	98	113	122	128	126	112	115	128	123	128	112	89	68	51	38	53	68	81	117	161	182	179	158	127	107	100	93	74	70	75	101	129	134
86	127	129	121	108	102	106	142	182	212	212	192	197	193	159	114	105	107	120	115	91	58	54	73	110	154	173	164	149	123	87	58	52	54	48	64	92	106	95	99	108	118	122	117	104	78	93	105	101	87
88	111	117	124	132	121	117	137	192	225	210	191	179	158	131	123	135	184	199	161	103	74	60	76	108	137	162	164	147	125	93	56	64	73	75	84	96	81	63	51	81	93	87	78	68	76	93	95	91	62
68	90	87	99	122	143	158	206	251	268	249	214	197	173	137	115	139	163	162	136	132	138	146	123	120	147	172	176	161	142	115	100	113	147	166	184	188	158	95	71	64	67	49	30	52	74	87	105	92	81
38	41	52	74	95	119	157	205	227	221	192	170	156	130	122	126	141	141	151	166	170	180	153	135	152	183	206	210	197	180	178	183	204	216	217	242	243	214	165	123	111	84	54	60	94	131	160	177	188	148
19	40	69	112	134	140	170	198	206	180	142	139	139	131	123	130	126	134	153	170	173	153	123	94	124	155	164	161	154	152	161	170	166	135	117	122	156	159	142	118	106	89	82	90	118	126	122	131	139	139
28	33	48	82	113	138	165	200	210	192	181	187	202	187	153	124	105	91	122	155	151	124	77	79	93	108	113	123	119	112	109	110	107	85	49	80	106	119	101	87	77	78	96	114	129	118	92	76	83	97
28	32	54	107	173	231	283	315	313	297	279	269	238	183	134	106	118	158	201	231	215	170	129	92	93	91	89	75	79	97	118	128	116	94	79	71	99	102	87	61	52	63	71	78	88	92	93	87	67	70
26	40	55	96	137	172	199	219	214	201	215	218	198	165	132	129	136	150	182	197	191	166	120	96	72	64	59	58	75	122	162	179	172	149	109	99	95	93	98	89	75	71	78	83	90	96	96	93	77	54
39	52	67	76	78	92	126	161	168	160	147	126	96	79	93	122	142	146	135	121	101	92	85	73	75	85	95	88	88	97	108	102	93	96	102	95	87	93	99	100	95	103	111	117	110	86	76	89	90	72
38	57	67	83	91	91	109	135	146	137	128	108	85	73	71	110	130	126	115	97	88	94	113	138	138	121	104	87	88	93	96	109	113	125	151	174	174	145	126	117	108	102	100	94	84	75	87	112	129	117
28	30	46	65	69	72	84	109	122	133	140	137	123	87	83	85	98	111	119	113	91	83	98	115	113	97	81	87	102	114	127	129	117	117	136	153	170	167	145	121	102	82	71	75	91	114	128	138	140	130
31	46	54	65	58	51	80	109	123	119	122	120	98	79	60	65	74	92	116	137	126	98	83	99	109	104	117	140	168	177	155	124	91	70	67	96	124	142	137	109	71	44	52	73	98	123	132	142	166	191
45	67	83	86	80	82	103	121	110	95	92	96	95	83	76	70	62	68	91	105	106	93	87	100	122	140	154	166	172	177	162	140	121	113	105	89	99	110	105	92	70	66	78	83	83	91	107	122	142	152
49	76	103	130	149	166	193	207	196	178	167	151	135	162	176	163	147	125	93	81	80	82	95	127	156	161	151	132	112	94	95	132	175	188	173	153	123	104	98	93	99	110	129	114	95	98	103	108	104	94
89	120	161	208	248	270	269	252	233	217	218	186	189	214	238	234	200	156	122	104	102	116	123	152	181	188	191	182	137	96	81	87	107	118	107	92	87	76	61	48	65	95	122	134	121	106	91	68	60	58
55	79	101	159	225	262	263	221	159	143	197	238	233	229	205	174	145	113	83	72	75	89	120	146	183	199	229	226	189	149	115	118	118	94	70	61	77	86	72	51	41	54	67	68	70	61	48	45	43	54
31	27	48	78	119	157	163	136	86	87	152	204	202	168	152	162	174	158	115	82	86	114	130	139	122	117	120	142	130	116	123	125	118	93	67	77	99	124	122	90	70	52	44	51	55	66	78	75	65	47
32	58	79	98	116	123	110	84	76	82	140	154	136	121	137	169	173	139	92	71	88	145	183	173	147	101	90	79	85	103	108	118	108	82	74	96	138	150	144	118	81	71	68	60	64	78	91	95	79	55
47	73	88	99	115	128	117	91	67	61	92	97	84	82	113	149	149	116	83	73	102	144	172	173	159	128	90	75	69	79	104	110	97	81	93	117	115	129	121	89	56	74	100	112	106	108	113	106	94	77
52	77	95	110	133	163	170	140	91	79	100	121	112	111	139	161	169	166	164	176	194	209	204	166	117	92	99	110	124	129	110	108	93	86	97	112	129	126	131	96	59	73	117	134	135	127	109	93	79	76
47	70	85	100	117	142	151	124	93	71	101	114	123	142	166	184	178	151	160	186	202	205	195	164	122	107	118	155	170	152	137	118	108	110	140	176	187	203	189	151	101	99	121	137	136	126	114	108	100	84
80	114	137	149	160	176	168	132	91	83	95	108	121	157	186	190	160	125	117	135	160	166	159	132	99	82	93	113	142	172	167	165	151	141	141	163	178	181	177	158	133	124	122	120	105	92	103	119	108	82
102	138	156	185	201	213	200	151	108	106	132	134	119	100	123	127	111	79	88	117	125	122	111	85	60	53	44	52	68	76	88	93	96	90	83	86	98	105	101	98	96	102	113	102	80	76	98	133	136	105
96	122	114	110	126	131	121	100	93	122	154	165	144	136	139	154	135	110	113	131	131	123	112	91	71	58	47	45	45	47	46	65	72	66	58	78	115	128	113	82	75	81	78	71	66	64	93	131	154	157
71	78	83	119	155	178	172	154	135	140	158	180	198	200	221	222	191	156	156	163	166	162	164	150	119	86	65	65	67	58	48	53	71	62	57	82	115	117	87	66	57	64	73	72	76	98	120	132	123	105
86	120	144	187	233	250	241	216	179	137	108	106	119	125	123	115	108	98	102	117	134	156	161	145	116	87	63	63	60	50	41	48	53	55	56	76	95	98	93	89	94	105	110	106	98	89	86	81	79	75
101	141	153	164	171	174	194	209	195	172	146	127	119	106	81	79	72	76	112	150	179	191	190	182	163	140	129	103	73	55	53	69	79	78	80	88	110	137	148	146	129	118	121	111	99	83	58	44	54	72
79	110	117	109	111	136	171	192	184	171	166	153	134	103	79	65	56	67	106	142	156	150	132	118	119	130	144	139	105	81	72	67	63	58	66	81	111	142	159	148	139	123	105	99	95	95	82	69	85	117
54	71	73	71	79	119	159	163	137	124	139	148	132	103	81	81	65	47	76	99	95	87	79	75	78	112	151	164	146	114	88	67	51	60	91	120	134	134	105	88	86	88	86	74	86	112	119	115	123	127
48	65	69	64	81	108	140	153	141	154	182	188	155	114	88	77	64	53	61	70	63	63	70	74	90	113	136	132	112	90	78	78	79	89	109	122	120	103	76	59	72	74	64	58	80	120	145	141	133	131
55	65	89	114	120	128	145	145	136	133	161	188	192	173	146	116	75	37	52	62	60	58	62	72	86	95	82	68	62	76	97	116	122	110	93	81	78	81	86	92	97	82	67	67	85	115	122	119	109	100
52	86	110	131	130	129	158	197	206	198	183	188	227	246	230	177	120	98	90	108	123	126	123	131	143	129	94	73	81	96	113	123	114	92	71	70	88	116	134	128	94	74	82	95	104	92	68	44	41	55
56	78	104	112	104	106	146	190	209	200	165	163	182	211	209	177	148	132	147	153	152	148	135	121	107	96	87	88	100	111	100	75	72	76	88	116	142	154	144	122	94	81	106	150	152	114	59	46	60	68
33	57	62	62	66	67	74	81	116	159	198	217	254	258	226	166	104	114	152	175	184	174	164	144	124	112	110	114	125	117	93	86	93	115	140	156	154	136	118	103	91	88	106	131	136	110	90	86	103	125
40	40	62	88	112	125	107	97	121	185	233	261	276	270	237	166	120	136	190	222	222	202	175	164	142	117	108	109	99	96	100	101	123	141	141	141	137	121	101	116	125	127	132	155	178	172	143	122	106	81
47	72	99	170	236	252	212	145	119	130	148	163	169	168	153	134	113	142	215	256	259	226	192	176	149	106	64	64	91	106	110	129	136	124	97	102	95	84	92	102	115	120	125	141	153	153	147	123	86	67
48	45	85	141	198	223	193	140	105	102	111	118	118	116	117	123	119	134	165	189	179	170	163	174	183	143	105	107	135	158	165	159	147	116	97	85	94	91	93	120	128	127	132	147	158	148	121	98	79	66
42	57	65	93	103	100	80	61	66	81	93	96	87	77	108	142	162	159	165	141	114	111	133	174	191	170	141	171	213	225	197	160	133	121	93	101	84	60	64	88	95	98	125	164	189	171	137	108	93	94
32	42	54	57	59	54	54	54	67	87	89	91	80	78	86	113	133	145	154	139	105	103	120	133	130	112	124	167	217	225	186	123	68	47	61	73	82	74	74	84	86	89	100	131	151	141	128	137	148	141
41	59	57	66	75	83	89	92	89	87	99	141	161	159	158	137	114	93	98	109	93	72	69	85	86	67	58	91	130	138	122	92	63	56	64	91	122	136	132	123	108	94	97	98	95	99	122	153	159	143
45	61	66	73	89	113	141	141	108	87	111	163	212	222	204	173	136	121	131	150	137	109	99	114	133	119	99	92	94	102	110	122	116	95	75	76	82	84	81	81	80	87	83	71	56	64	95	111	99	78
52	78	85	88	100	118	156	170	140	97	119	192	251	272	268	246	221	197	190	182	156	111	80	99	128	139	129	117	127	132	157	177	168	124	91	84	92	88	98	113	139	158	158	131	106	98	117	127	101	93
70	94	88	74	82	108	144	149	105	81	106	168	216	259	280	282	273	264	252	234	198	149	100	72	78	85	96	99	109	139	169	204	206	177	143	128	115	106	93	97	114	140	153	143	109	97	113	132	137	140
79	105	92	88	106	129	151	138	98	70	97	132	163	179	186	188	190	198	215	228	222	187	147	120	121	148	177	195	192	168	181	184	176	160	144	137	131	131	127	113	112	121	130	130	117	109	116	123	133	142
59	80	89	97	116	121	116	110	99	114	165	214	237	242	221	184	144	131	126	109	94	105	119	141	171	210	256	246	193	149	115	112	107	99	94	91	101	113	127	149	161	153	129	100	76	64	61	66	74	86
51	68	79	103	137	144	142	113	105	121	160	208	227	218	192	169	159	149	126	90	62	69	99	103	103	132	166	185	163	111	95	100	104	109	109	96	78	67	80	113	138	139	130	114	96	90	85	83	96	100
88	108	95	93	107	130	122	108	104	127	156	164	142	104	85	109	150	179	183	150	112	97	99	89	85	88	123	143	121	83	50	67	93	113	116	113	99	81	73	80	92	105	129	151	156	153	141	138	135	128
103	132	121	105	105	112	116	107	127	173	206	211	167	95	54	64	113	156	176	175	155	137	112	81	66	73	83	109	116	82	61	60	71	81	88	90	101	100	91	79	75	95	134	145	149	156	157	148	132	118
63	70	71	73	84	103	108	90	91	111	135	142	115	82	60	77	106	112	108	101	107	116	113	92	72	57	63	88	113	114	88	91	97	98	88	93	102	106	94	79	83	108	123	116	146	187	207	193	160	123
68	67	61	66	76	105	126	118	95	92	103	105	108	115	128	125	105	110	99	97	112	140	147	126	108	93	74	84	102	108	123	127	131	129	106	95	112	124	123	118	127	132	112	92	101	146	150	130	110	102
88	90	66	53	62	94	129	133	125	135	151	172	180	192	186	164	161	183	237	245	224	196	171	146	131	129	124	118	117	117	111	121	122	108	91	89	99	113	127	141	155	156	139	97	101	99	88	76	77	99
94	105	85	76	89	117	142	153	153	172	195	192	175	157	157	163	194	263	302	299	255	202	167	145	136	127	118	126	130	132	143	136	136	140	140	146	138	128	121	154	190	201	189	166	142	133	120	101	86	68
91	111	134	156	178	184	172	155	146	148	148	159	159	147	114	98	109	157	205	224	211	197	184	170	149	124	101	87	95	111	130	137	122	108	106	133	141	118	116	135	174	200	200	169	137	124	122	113	89	60
39	63	80	115	141	147	148	151	143	109	95	121	154	158	131	91	108	154	201	245	259	239	209	173	142	117	90	78	87	115	147	168	152	106	83	96	123	129	104	93	97	111	118	102	82	78	73	86	97	93
27	28	52	84	123	150	166	181	170	144	132	176	221	222	178	145	148	170	195	217	222	206	171	136	131	128	125	122	117	109	114	126	129	101	75	87	110	117	104	85	68	88	96	95	87	79	83	89	113	131
34	36	53	85	120	147	161	171	165	137	129	156	177	171	152	134	137	144	143	151	149	131	104	92	101	110	98	98	104	89	69	77	91	98	97	116	127	120	96	61	53	58	84	99	114	128	116	110	100	97
54	73	100	142	171	190	196	195	192	168	133	123	127	146	191	220	219	192	166	166	174	160	136	121	127	117	94	92	116	130	127	129	131	140	160	165	155	132	106	78	47	61	69	76	75	69	75	74	62	54
75	91	122	169	210	222	225	253	276	275	249	205	167	167	198	224	204	155	113	123	148	162	144	123	122	115	91	99	128	146	141	111	96	97	124	155	165	158	133	97	78	80	96	96	75	62	67	76	62	50
73	97	120	155	176	185	189	208	246	268	269	256	236	224	223	193	137	75	52	69	105	108	87	59	61	74	91	118	145	151	135	106	75	84	114	153	172	166	149	126	115	128	131	115	99	102	110	115	109	86
68	76	92	117	146	177	211	239	254	253	228	189	157	138	144	123	81	54	50	98	117	122	103	70	46	51	69	83	86	88	78	72	78	80	84	90	103	100	86	85	97	98	79	56	55	73	98	113	112	101
78	106	103	86	74	117	179	224	247	249	225	176	108	104	126	137	113	77	88	115	149	161	146	97	59	53	51	47	46	56	77	91	100	95	70	56	58	69	70	62	78	80	72	59	45	49	53	64	63	50
64	85	87	67	45	68	121	162	177	181	167	130	118	120	149	154	134	124	146	195	208	206	162	91	45	39	56	57	61	83	101	115	118	104	80	69	74	75	66	67	79	112	128	128	110	80	75	76	79	79
47	76	90	85	65	65	89	102	106	99	97	118	143	201	236	239	240	246	270	278	265	234	172	91	49	57	75	86	90	97	88	72	67	72	88	100	103	99	101	107	128	136	137	130	116	110	103	109	115	126
26	44	65	90	98	105	104	99	94	83	76	76	124	178	208	223	209	190	186	176	160	136	96	58	41	49	64	73	93	103	97	82	75	86	103	104	99	100	124	151	165	160	127	94	83	84	86	74	65	75
15	27	54	85	99	101	101	100	111	124	111	95	102	155	190	185	156	139	154	175	169	157	128	80	55	51	55	61	78	105	117	111	107	111	104	91	85	100	127	153	156	146	128	110	98	126	141	137	125	109
42	58	74	86	81	79	76	89	125	157	161	151	174	204	228	224	184	157	156	145	135	126	112	94	79	75	80	90	105	114	127	141	147	147	140	109	100	93	97	105	104	110	115	92	85	104	138	168	176	161
71	100	117	113	90	83	100	116	140	158	167	179	209	240	249	246	232	222	213	190	162	153	159	157	143	138	144	149	150	145	143	141	127	110	97	93	93	108	105	99	97	88	88	82	73	88	105	117	149	173
56	69	75	74	84	115	156	198	213	184	138	129	154	164	165	165	165	173	185	180	161	151	156	175	198	210	225	229	212	179	149	129	105	78	64	49	59	65	62	66	76	90	108	123	128	157	137	114	110	135
44	55	58	58	70	96	120	140	140	119	102	108	135	138	124	120	112	109	122	126	125	134	166	213	242	249	258	248	207	163	141	136	138	129	108	84	68	69	62	75	108	135	145	127	130	128	116	75	61	76
37	39	35	58	97	126	130	117	98	92	105	132	154	142	121	106	94	90	106	140	175	203	223	236	222	201	205	215	201	169	141	141	148	142	126	109	99	89	82	82	97	115	132	135	120	118	103	99	99	106
37	40	57	91	168	226	236	203	160	131	142	175	192	192	191	194	185	169	171	171	179	182	174	164	158	153	173	206	213	197	174	171	174	164	143	118	97	89	93	105	112	127	139	137	120	97	98	116	135	136
51	53	39	76	122	174	208	203	188	168	148	146	149	161	191	225	239	230	186	151	141	135	115	99	93	86	90	102	110	110	124	144	165	166	137	103	77	63	82	107	120	125	127	115	95	71	71	89	99	97
44	47	68	79	91	106	127	146	155	152	144	133	121	105	104	140	166	167	151	123	125	128	104	72	51	59	71	86	110	139	164	190	191	163	115	75	50	50	69	92	105	113	121	119	100	74	51	53	73	93
42	58	77	101	107	127	167	205	235	237	224	209	165	121	106	116	137	144	118	104	112	122	116	82	66	49	44	66	86	113	141	148	134	103	69	51	57	67	80	87	84	78	78	81	69	43	39	58	101	135
36	38	62	94	120	143	186	205	208	202	172	131	118	126	143	162	148	127	101	70	67	82	85	84	75	65	61	76	108	117	115	114	108	100	82	67	55	61	86	110	118	116	110	90	65	41	48	88	136	158
36	39	56	90	115	135	148	166	191	196	171	120	77	106	151	164	146	116	95	92	82	78	74	88	105	98	88	101	113	117	109	108	113	121	117	103	86	91	124	155	165	151	141	121	74	45	64	101	133	136
35	47	76	118	142	140	136	141	152	171	156	114	98	121	173	198	180	161	133	93	77	71	85	100	116	114	103	98	108	113	110	105	98	78	68	63	58	67	87	106	106	101	100	105	97	79	87	98	106	102
39	59	91	117	131	140	160	172	164	139	121	90	68	85	129	147	153	149	146	139	120	129	132	133	115	94	96	99	106	115	107	97	93	82	65	63	59	58	61	64	68	72	98	128	143	136	114	89	92	98
31	47	76	107	127	153	198	225	204	150	106	85	58	82	127	151	140	131	152	153	151	147	148	135	104	84	91	108	118	115	96	89	91	84	72	67	64	53	44	56	75	95	107	137	148	125	93	71	77	91
34	49	76	113	145	174	196	212	182	131	102	86	93	112	155	166	135	104	101	127	150	166	164	147	112	75	70	91	114	119	110	95	88	79	68	62	63	62	64	71	85	94	95	86	85	77	61	61	90	99
36	45	66	101	130	138	142	151	162	153	146	148	162	177	185	178	155	114	97	95	109	130	144	146	115	70	54	60	78	94	99	95	85	72	73	88	96	110	119	124	118	121	111	99	81	65	43	53	66	81
53	54	58	87	120	131	120	126	138	133	102	91	119	162	179	192	200	183	151	109	99	98	97	95	79	66	63	64	65	77	118	154	157	156	148	138	151	157	159	130	104	106	115	109	89	55	48	49	77	92
63	66	53	62	78	91	105	123	142	145	137	126	154	183	181	162	172	160	128	97	91	104	112	108	93	85	85	80	78	80	108	152	174	159	133	119	112	119	112	100	67	60	80	98	88	67	51	77	98	113
53	57	52	58	64	63	75	110	141	176	196	203	219	210	160	130	129	136	117	94	92	115	145	157	152	141	140	144	144	141	144	156	163	162	151	141	130	113	113	113	109	98	116	147	154	132	114	103	93	88
49	69	83	93	89	91	110	146	183	203	196	164	150	160	166	171	201	204	182	138	116	111	111	126	149	180	190	207	226	202	155	111	91	88	97	103	108	112	131	166	179	175	180	200	207	199	185	155	123	111
31	44	54	80	111	140	176	208	229	227	182	134	119	130	159	192	200	190	157	118	78	54	61	76	103	125	132	128	140	141	124	112	101	92	82	86	94	123	158	188	200	198	197	188	176	160	149	135	122	120
29	41	57	88	135	189	224	230	217	197	179	161	146	136	149	141	123	108	97	79	61	52	57	81	117	142	138	134	131	135	137	128	125	112	97	96	112	141	164	158	133	115	122	123	106	96	95	100	112	122
34	56	72	98	133	165	183	173	155	141	135	138	115	87	90	116	119	126	133	126	108	81	61	55	56	70	99	109	116	110	94	91	88	77	78	91	112	141	157	148	124	112	121	128	113	91	81	73	80	100
42	76	108	134	151	159	159	152	140	131	127	107	75	70	111	161	200	224	223	204	167	123	85	63	53	63	83	103	105	100	97	96	99	97	81	70	69	78	94	112	121	128	141	136	116	96	83	73	78	100
49	90	121	145	146	139	144	161	178	165	140	119	113	129	198	265	285	284	270	233	195	167	131	96	87	83	89	78	74	83	98	118	123	118	110	96	75	57	51	57	73	82	97	114	122	127	122	104	92	87
33	64	94	107	108	107	117	142	159	160	168	171	154	153	166	183	188	183	187	188	184	167	124	76	66	75	74	68	66	75	91	88	76	75	98	112	101	82	69	70	73	83	98	131	153	146	126	104	83	70
29	45	78	108	123	138	155	189	236	279	327	345	312	250	198	176	161	158	191	210	205	170	109	75	86	111	114	111	131	138	129	106	66	62	95	126	128	108	87	93	95	83	94	114	123	114	93	78	68	59
26	40	75	117	150	166	184	225	276	317	328	289	220	164	131	106	91	93	100	138	149	143	135	129	148	147	120	122	143	151	150	139	126	126	146	160	145	108	78	66	78	87	91	113	120	108	98	94	92	80
35	49	83	126	147	156	161	187	219	224	204	145	119	123	119	104	82	50	64	91	135	161	167	164	155	131	99	85	96	103	115	146	170	180	174	155	148	114	70	64	63	59	72	86	90	86	75	69	55	52
24	30	57	78	89	91	124	168	175	154	113	102	135	180	209	195	155	104	66	77	100	113	112	91	77	86	78	81	103	109	136	170	183	166	114	95	93	87	72	63	67	71	81	91	82	68	69	61	57	52
12	27	50	61	61	85	135	186	200	165	119	103	119	141	157	186	192	172	156	155	163	158	129	107	106	112	118	122	123	134	142	147	142	114	86	87	117	125	126	129	122	107	97	93	79	72	89	119	131	133
13	30	65	89	97	103	136	177	182	166	150	156	192	196	210	228	234	220	208	207	205	192	170	149	145	163	161	141	123	107	104	98	94	75	55	55	80	94	115	134	121	93	88	90	91	89	110	144	170	163
11	26	57	84	93	95	96	102	143	159	172	212	252	282	284	264	228	197	192	197	198	179	140	130	153	179	202	200	166	128	89	78	76	68	43	44	49	62	92	103	88	62	43	62	77	83	107	139	158	136
24	39	60	88	102	99	82	93	122	175	222	264	294	293	265	247	225	214	235	249	236	190	154	143	166	199	208	198	174	146	118	98	96	86	71	59	61	70	93	113	95	91	115	134	146	151	160	171	169	141
48	56	50	55	74	92	95	92	132	186	225	236	217	166	124	104	109	138	174	196	190	200	185	186	191	177	170	169	183	200	194	181	163	141	137	131	109	83	81	81	80	109	164	214	215	190	169	141	118	101
52	64	56	57	79	105	103	80	80	98	108	95	77	81	77	107	151	176	179	148	142	155	170	147	108	83	82	100	123	148	157	141	122	123	127	132	127	109	98	81	59	76	128	160	163	154	141	122	100	78
64	69	43	39	50	65	70	66	72	88	81	66	84	113	155	199	239	256	212	165	152	185	189	142	89	74	91	115	141	155	151	142	126	118	118	133	160	180	173	146	112	120	145	170	168	149	134	133	119	92
64	74	49	27	29	44	68	85	112	129	136	132	127	148	167	187	219	225	207	181	185	193	160	112	78	82	109	130	136	140	131	104	85	75	85	114	154	178	168	121	94	93	122	141	136	105	77	86	103	96
50	49	28	40	79	123	158	176	170	171	178	170	137	123	139	148	165	208	236	257	248	189	117	75	67	88	105	108	114	121	122	119	94	83	87	107	124	125	111	101	100	128	145	147	128	94	74	87	115	128
45	31	48	85	139	190	218	213	203	192	198	183	139	124	140	149	159	181	206	206	182	124	69	50	51	68	88	93	91	95	99	86	80	82	92	111	111	111	115	128	162	181	190	177	155	128	110	124	140	145
51	60	75	134	175	186	177	174	173	197	219	220	192	170	172	171	176	186	172	160	144	114	86	75	70	78	102	127	125	113	97	91	98	108	113	106	99	95	114	133	135	155	179	196	187	164	147	142	137	118
55	50	77	126	164	175	158	166	200	233	263	266	242	213	159	114	119	129	135	142	162	194	202	178	130	101	96	93	94	98	109	119	139	137	104	82	66	78	102	106	108	117	161	198	195	164	132	116	102	77
45	37	41	59	74	77	94	122	166	230	259	244	226	198	155	136	150	167	148	140	169	209	241	234	195	152	118	106	118	141	147	149	143	128	110	89	96	120	135	122	94	101	127	140	133	116	98	72	49	42
27	32	34	35	41	59	79	111	137	167	198	208	207	215	190	166	178	178	161	146	150	182	212	210	184	151	110	86	101	140	168	167	161	145	119	108	106	112	119	105	101	109	119	125	116	112	95	70	48	45
32	49	55	71	101	149	205	229	205	175	156	141	149	161	168	176	200	212	195	168	139	117	108	129	139	134	114	89	87	101	114	121	111	94	88	84	91	109	111	98	82	81	91	92	87	89	87	74	61	53
42	67	92	117	172	220	244	228	207	179	164	164	155	153	156	166	178	178	157	124	89	79	95	113	141	166	183	184	167	147	128	122	106	90	89	97	115	123	127	122	112	90	73	69	65	62	64	68	70	63
37	60	70	98	126	144	121	102	127	179	213	203	168	156	186	242	283	275	223	149	105	112	143	164	156	140	144	144	137	118	107	96	92	92	103	118	108	104	121	141	149	138	119	100	86	93	94	106	113	101
46	62	90	125	148	126	74	39	80	142	181	183	162	160	188	217	235	230	193	140	112	133	157	152	121	94	72	82	95	109	113	114	114	121	136	133	119	109	108	116	132	133	110	82	64	65	71	74	77	82
43	63	92	138	166	147	110	83	90	121	158	186	199	202	197	181	164	160	162	167	158	160	152	141	134	109	96	80	80	85	81	74	77	104	144	170	170	156	134	117	115	122	117	84	58	57	56	65	85	98
63	70	89	131	154	157	146	130	112	112	131	156	172	171	149	110	72	74	85	89	107	131	157	186	209	205	165	123	104	95	85	77	82	105	134	142	131	114	96	86	107	128	121	97	71	61	64	79	110	140
59	82	81	84	81	72	68	73	75	74	85	108	129	139	139	108	76	65	83	107	105	113	129	148	150	124	98	90	81	81	81	75	103	134	147	126	94	79	74	85	100	104	103	89	78	74	71	98	134	148
59	75	87	98	91	65	59	72	89	101	99	109	132	144	134	112	78	62	93	127	146	147	149	149	133	121	120	120	124	111	84	69	90	125	136	123	107	102	108	106	98	86	67	67	73	67	65	68	78	86
45	76	103	125	127	122	123	127	116	104	94	102	107	103	89	67	61	67	80	117	119	135	155	166	174	166	148	120	84	68	58	45	63	80	94	96	96	117	145	162	155	132	111	98	97	89	59	58	74	81
61	94	122	131	123	115	111	91	86	95	119	140	154	141	106	87	84	87	112	125	134	148	181	199	200	187	152	103	71	65	69	65	68	73	89	112	119	119	139	156	147	123	104	110	116	101	87	83	105	132
60	93	101	93	67	49	58	63	68	132	190	225	224	193	145	99	91	104	146	192	198	190	167	148	129	116	106	105	112	120	110	99	114	130	149	149	114	77	86	107	105	90	88	103	126	138	137	146	159	161
64	75	80	79	73	85	95	89	112	144	173	184	163	116	86	76	77	87	121	173	180	133	89	74	81	92	96	101	113	104	88	97	136	183	205	182	127	85	93	128	140	116	92	82	78	93	115	130	116	114
50	54	53	92	137	166	177	172	175	195	193	167	133	104	91	99	92	79	91	125	133	112	84	74	81	83	82	89	99	101	88	90	109	117	113	95	71	65	92	111	110	93	67	56	65	79	106	105	99	95
50	36	37	67	105	114	103	95	124	157	163	165	150	142	159	158	153	140	130	128	106	95	101	101	93	82	70	76	108	129	130	136	144	129	92	54	49	58	73	79	78	69	62	69	83	107	120	124	108	99
39	42	36	69	90	85	70	73	78	91	105	104	104	109	139	192	227	234	218	179	133	123	142	157	152	134	111	104	115	125	121	118	118	103	76	64	80	118	137	137	131	112	97	96	106	106	107	110	116	114
33	31	38	55	61	53	50	51	72	98	124	140	125	104	118	163	196	192	169	139	114	106	114	110	98	90	84	74	81	89	90	90	97	93	75	73	100	135	156	144	125	101	76	71	71	65	60	61	79	107
27	33	25	40	51	40	44	62	73	89	102	112	103	83	87	113	122	104	79	72	91	116	128	114	71	56	74	87	95	105	110	102	91	82	78	76	95	118	132	145	136	105	82	69	67	58	40	30	47	65
39	43	45	56	65	67	78	104	100	101	118	147	183	187	172	148	103	60	51	70	110	155	168	133	92	74	97	125	136	138	126	115	111	104	107	108	95	89	91	85	83	89	88	90	78	71	68	64	72	88
43	64	75	99	106	100	103	84	79	93	141	210	257	267	242	184	119	84	81	94	117	120	106	87	60	79	119	143	146	134	119	104	86	83	88	98	105	100	84	70	65	69	83	77	71	74	92	114	132	137
32	44	66	98	124	130	119	109	85	97	125	141	149	147	131	106	89	95	128	145	136	122	108	82	66	59	68	87	108	119	124	133	138	124	117	115	117	125	118	101	90	97	90	73	55	50	56	57	65	80
57	67	64	71	99	132	160	166	174	181	178	172	164	150	121	70	55	85	125	155	179	182	170	143	106	86	73	63	76	96	116	137	145	135	134	127	125	124	127	128	126	112	89	68	48	52	57	64	66	69
74	94	87	101	137	173	196	206	191	187	190	187	192	189	146	92	57	59	92	118	129	141	139	121	111	111	103	92	95	117	144	166	160	145	139	143	140	131	118	110	99	81	65	53	65	86	126	161	174	161
41	46	50	71	117	160	185	198	209	208	204	201	189	171	145	90	62	81	95	98	92	81	91	108	126	155	165	144	120	106	104	109	109	91	98	129	142	133	114	96	83	68	59	61	61	103	134	158	164	153
25	33	51	91	149	208	259	285	277	260	235	187	155	138	115	92	82	90	125	134	103	76	95	134	160	173	176	151	128	123	119	121	112	123	147	160	172	158	130	121	124	128	116	82	72	74	91	95	97	102
46	78	110	146	171	187	207	207	190	168	146	136	130	128	129	104	73	74	82	84	61	51	92	146	172	167	136	114	114	138	148	125	104	86	88	102	93	79	75	74	89	116	120	96	62	65	75	91	111	129
48	70	110	133	125	118	125	147	159	161	163	154	150	151	146	122	100	88	83	76	57	45	79	120	129	112	104	107	137	177	185	153	97	70	68	63	74	90	90	73	62	68	86	84	72	69	84	128	175	206
46	69	89	119	123	121	149	182	219	236	216	183	152	122	111	131	138	139	125	97	59	47	63	79	89	97	113	150	184	196	186	159	117	83	71	68	62	70	71	58	41	50	67	75	77	81	101	131	165	184
77	93	122	153	173	188	220	250	264	250	221	187	148	112	112	142	173	168	132	98	75	63	59	61	84	105	134	164	184	193	188	162	121	94	81	59	43	40	47	62	81	93	98	101	130	165	185	200	203	197
55	75	89	108	106	118	140	166	190	206	215	227	230	208	179	178	163	134	105	89	80	63	68	86	100	112	103	99	125	140	156	147	119	108	99	83	60	54	65	86	107	112	105	103	119	157	180	183	177	165
49	62	87	111	115	100	116	144	171	195	215	234	239	224	199	171	150	136	132	137	122	110	112	130	153	143	109	94	99	117	129	121	119	114	112	92	70	57	53	60	64	72	80	80	90	96	99	100	101	98
49	70	86	95	95	86	89	112	141	168	176	183	184	184	179	174	172	175	188	200	198	167	152	141	151	150	134	107	102	84	78	99	106	123	111	91	76	66	58	49	42	33	52	65	67	77	98	118	134	145
56	70	73	99	119	119	115	104	85	82	92	103	116	118	116	110	98	92	92	122	157	161	132	113	115	137	138	132	111	85	90	114	142	144	128	122	127	132	128	113	87	66	49	46	49	67	98	133	155	160
51	68	86	125	181	208	192	146	100	75	89	130	164	178	174	161	141	102	73	94	155	189	183	153	149	142	122	118	122	106	104	123	138	141	135	127	132	144	154	155	143	106	71	47	42	56	80	107	124	130
49	57	63	106	158	181	177	146	117	108	110	133	157	171	175	186	179	147	98	89	139	179	180	170	150	115	104	108	119	117	104	106	109	119	130	130	126	118	121	128	106	77	50	44	66	79	82	77	75	72
44	56	63	80	109	135	128	129	129	141	149	142	137	135	126	126	141	130	96	74	81	83	74	71	73	80	80	101	113	109	96	79	70	73	91	112	113	103	95	73	65	55	49	59	85	113	109	88	67	65
63	85	88	98	112	135	161	166	190	185	156	123	96	79	81	102	119	136	133	114	93	73	69	83	106	105	94	85	74	56	58	74	76	61	57	64	87	91	78	73	67	99	119	126	138	147	149	137	117	99
64	99	126	143	150	159	162	165	172	182	176	152	125	121	130	157	189	194	214	210	183	155	133	135	136	122	97	79	59	48	69	115	144	125	82	59	75	97	93	70	93	128	166	178	174	154	125	119	147	166
52	85	122	148	151	144	126	114	130	159	184	194	183	153	141	144	123	123	149	183	182	160	131	100	77	58	42	49	50	45	74	142	180	162	116	80	68	71	76	82	97	135	164	180	194	169	138	129	145	164
51	97	139	158	152	150	146	121	107	103	115	113	93	84	92	102	100	98	141	178	200	192	161	116	77	53	45	56	63	55	82	126	156	150	121	86	78	79	77	84	105	99	81	86	104	126	118	111	110	106
52	103	152	180	191	189	167	128	86	83	94	98	88	80	116	144	141	137	166	196	196	178	140	104	89	76	73	76	83	98	112	146	160	142	118	108	97	94	102	98	87	74	55	38	67	99	117	119	121	130
51	85	115	141	161	176	166	138	126	125	138	111	76	76	110	155	152	155	177	205	214	183	137	109	111	116	99	87	89	103	138	162	182	196	193	186	192	191	177	165	157	137	113	97	90	90	96	93	83	80
49	75	81	86	104	119	141	161	168	172	151	118	91	99	147	170	173	162	180	215	237	229	195	196	199	181	154	135	126	134	143	174	212	236	246	246	226	185	153	130	121	135	142	126	101	84	72	79	78	70
71	98	105	97	91	94	100	103	110	117	130	125	122	120	138	161	161	170	193	239	257	234	217	200	192	165	141	134	139	133	137	140	151	173	180	172	163	145	111	80	59	64	89	100	95	88	106	114	108	88
63	88	77	73	88	105	119	126	116	118	133	131	104	97	129	169	191	189	195	217	247	256	241	230	186	122	95	110	122	137	127	106	109	120	125	120	112	107	112	97	67	62	84	94	91	101	113	120	108	84
58	55	31	45	80	104	122	122	131	138	134	128	112	104	141	203	234	223	186	167	162	163	163	137	95	86	105	130	146	130	113	91	79	109	130	133	133	136	130	108	75	69	83	98	94	101	117	115	114	113
69	61	47	63	91	109	98	101	110	108	107	113	132	134	149	184	200	192	155	117	108	111	105	97	100	113	141	146	116	106	102	87	86	87	97	126	160	178	177	154	119	99	111	109	107	107	98	87	84	92
60	63	45	67	92	92	102	100	104	93	62	71	88	99	112	148	186	193	159	125	123	132	142	153	169	180	174	142	109	97	122	130	100	71	63	71	89	105	124	133	141	154	153	147	123	104	88	66	58	75
49	74	105	148	165	169	159	148	124	84	65	76	102	106	117	140	161	178	170	150	149	148	139	144	140	131	114	88	63	69	101	121	106	87	78	77	74	85	105	116	105	121	128	121	112	100	75	47	50	62
54	96	139	190	237	259	267	247	196	144	125	137	147	139	141	165	194	232	236	218	190	142	112	108	111	100	87	68	60	78	121	165	171	162	151	137	110	95	100	85	74	82	116	134	132	110	83	66	61	73
38	62	78	109	144	167	182	179	148	118	114	142	143	125	117	125	149	182	197	186	171	144	119	128	127	110	92	73	60	56	62	79	85	84	101	99	94	99	102	90	73	82	88	97	99	99	90	81	84	79
30	45	61	75	83	80	75	103	120	122	130	130	140	145	141	144	159	191	209	214	211	193	167	139	114	101	104	113	118	104	85	71	65	85	98	107	103	116	138	137	120	111	101	86	73	59	71	71	64	53
29	36	58	82	89	73	71	92	139	150	126	112	110	124	144	147	148	164	167	161	157	153	147	139	135	136	151	171	181	171	136	123	141	159	177	149	115	109	108	122	134	147	147	125	84	57	50	60	57	52
31	39	53	84	111	128	123	142	159	169	175	166	164	173	171	165	152	127	106	94	89	87	88	99	125	155	179	186	177	144	117	106	110	143	156	141	103	77	78	71	90	110	117	121	98	62	57	65	67	63
53	58	70	89	122	146	149	146	153	164	189	203	178	147	149	150	145	144	140	142	131	105	84	72	104	154	185	188	150	124	117	119	117	108	109	106	112	109	85	75	60	62	81	100	111	95	70	60	66	65
46	56	54	62	83	112	118	107	100	109	153	158	122	101	100	105	103	80	67	77	71	63	44	43	66	110	145	140	112	85	97	111	125	109	91	85	92	127	138	118	99	93	91	97	105	83	59	62	79	84
31	49	62	72	95	111	104	88	81	98	123	132	115	115	137	145	125	93	62	47	55	61	67	70	90	112	139	159	152	124	91	89	101	131	121	86	83	115	147	141	109	80	71	67	59	65	65	72	94	101
38	61	90	105	112	116	105	102	115	129	155	161	151	147	149	147	141	117	94	81	72	78	86	97	102	113	130	159	171	150	111	81	107	132	142	122	96	116	157	161	131	104	89	77	79	77	81	92	101	97
32	51	55	74	115	154	164	157	144	130	124	128	135	131	112	92	80	79	83	99	107	104	92	71	59	72	100	134	149	139	129	130	145	168	170	140	107	119	159	193	194	168	142	126	109	94	89	93	100	113
38	39	41	52	101	137	153	155	143	125	115	138	149	139	108	78	52	52	85	114	133	131	112	91	69	70	92	109	116	117	124	136	149	160	164	155	138	154	182	187	161	126	109	94	86	70	63	59	77	94
39	56	52	52	54	70	91	119	139	128	116	109	129	131	111	92	92	109	134	146	131	113	116	120	121	115	101	83	68	80	91	97	104	111	116	111	104	119	144	136	118	114	118	115	89	63	47	53	68	90
63	92	106	99	96	97	121	163	186	167	114	114	130	149	139	122	118	127	135	124	105	99	113	134	131	126	103	75	63	64	69	68	73	85	94	82	73	85	105	139	156	173	177	154	115	81	68	55	60	68
69	107	140	166	184	189	196	204	199	184	173	165	177	163	119	90	61	65	91	126	150	170	184	165	134	98	76	58	58	71	61	44	46	55	62	68	63	59	73	93	118	135	137	113	90	79	81	79	80	81
45	62	71	115	169	209	221	212	215	217	210	207	172	114	84	67	65	59	81	104	119	137	141	122	85	56	37	49	66	72	82	83	83	83	73	58	56	70	73	78	81	80	73	74	63	66	83	105	118	117
44	52	63	95	168	225	231	207	182	170	169	155	126	106	103	124	113	101	102	102	100	100	117	133	129	107	94	87	80	87	104	127	148	145	107	82	71	91	119	120	103	86	77	61	56	56	80	106	122	123
44	65	65	86	125	155	151	134	136	155	165	178	188	169	153	131	112	107	116	132	125	115	130	168	197	199	181	157	126	89	86	83	77	71	91	111	137	158	164	152	128	123	122	123	113	100	103	119	124	110
38	56	70	91	119	139	138	133	138	148	175	205	222	215	173	122	91	92	119	147	167	167	167	183	183	166	140	108	81	77	79	74	66	73	103	172	215	223	199	144	99	94	116	137	139	131	126	122	105	80
48	79	118	168	218	251	253	227	174	125	125	152	185	207	191	154	134	148	178	209	224	207	176	158	132	104	89	73	67	70	87	107	104	91	110	151	184	195	186	160	127	111	120	126	131	125	125	130	130	123
44	70	102	153	204	227	253	261	225	175	141	128	131	136	129	104	98	138	200	241	239	199	159	131	109	88	78	70	63	67	82	101	122	130	129	127	120	114	124	138	132	125	114	105	103	114	126	131	131	127
31	46	61	89	89	109	149	210	244	227	197	169	147	143	136	116	114	143	196	242	257	250	228	207	176	147	128	113	104	88	65	66	85	100	102	94	87	91	101	113	128	121	109	107	122	142	152	144	137	137
32	48	52	58	71	68	112	164	193	197	173	138	123	125	131	135	127	121	120	162	204	222	210	176	155	145	140	130	129	123	108	105	107	92	70	62	80	100	121	142	145	133	112	94	84	87	88	86	90	96
32	42	51	72	85	118	147	159	166	167	167	146	127	139	172	197	196	148	112	127	184	211	187	141	114	107	104	95	92	108	129	143	148	131	95	80	89	111	122	127	128	106	89	85	87	92	102	104	106	102
29	50	59	89	133	166	182	167	137	141	143	125	116	144	186	206	187	150	140	173	217	248	247	206	168	166	151	113	88	86	94	121	131	116	102	88	88	97	115	124	102	73	64	79	95	113	122	119	123	134
36	52	75	105	147	182	201	204	201	203	211	189	183	206	218	192	145	134	174	236	264	266	248	218	188	172	175	157	124	104	122	132	127	119	99	77	61	69	94	116	118	108	108	114	121	117	114	117	128	148
48	84	112	141	157	160	153	143	140	146	150	146	153	176	184	162	116	105	159	204	205	179	155	121	91	96	118	118	105	111	110	111	112	105	97	84	64	70	84	98	107	106	93	78	67	63	68	75	95	100
56	83	111	132	144	150	159	177	189	180	168	164	165	168	166	161	143	115	105	107	105	97	93	88	68	65	80	91	102	109	113	102	85	97	105	94	95	98	103	101	109	111	95	69	46	41	52	58	47	49
44	78	105	128	140	135	118	134	140	136	132	128	140	144	141	138	118	86	74	90	115	129	127	114	90	79	99	138	168	189	173	123	108	116	136	151	141	124	97	84	89	95	86	69	51	42	43	39	37	35
51	80	112	153	169	145	125	134	169	180	177	173	140	102	83	85	83	78	101	139	153	140	116	106	112	122	151	175	192	183	153	130	117	133	144	139	125	95	74	82	97	98	85	68	48	33	39	44	42	49
34	54	80	123	172	201	200	233	255	253	240	199	172	134	107	107	118	151	199	229	214	162	108	91	107	110	110	116	109	98	94	102	113	106	91	84	72	59	66	98	117	114	104	83	51	37	42	61	84	83
36	50	60	88	123	143	170	201	219	212	175	181	210	229	223	197	174	178	211	219	187	153	106	77	72	64	52	51	49	53	62	72	94	104	105	100	87	69	62	70	108	138	157	142	92	45	31	44	59	76
24	39	57	74	82	105	124	151	181	182	162	145	179	209	199	161	118	110	120	112	97	80	66	53	54	54	60	59	61	58	49	65	101	139	168	169	150	126	90	95	116	160	197	192	137	83	54	42	76	105
22	52	83	101	105	107	119	137	167	193	171	142	156	185	197	176	138	114	110	105	84	82	69	53	65	94	125	143	132	103	67	68	92	111	128	128	124	129	128	120	141	151	163	164	158	130	95	83	85	115
27	64	101	114	99	88	84	86	115	154	159	152	171	217	257	253	197	139	126	107	89	82	81	77	78	121	176	196	177	128	88	78	88	83	79	75	80	95	112	135	144	124	99	105	115	119	96	63	66	80
30	60	80	87	83	73	69	70	101	163	213	245	273	284	265	217	145	114	100	84	62	84	121	134	127	124	125	118	114	103	102	121	109	97	88	82	74	84	99	122	143	135	110	95	92	74	51	39	44	69
47	59	64	79	95	104	107	123	166	226	283	325	338	304	227	177	127	107	136	121	96	110	161	180	178	153	115	86	74	119	137	119	95	86	98	94	93	101	94	99	134	164	159	122	84	47	24	24	47	73
49	65	64	78	110	133	148	174	212	253	274	268	248	188	138	105	106	133	157	167	158	148	122	115	106	102	88	67	94	122	154	131	91	76	73	95	117	119	105	96	129	175	180	145	90	58	56	81	112	149
66	75	79	97	124	147	155	149	160	183	213	233	219	180	119	114	104	101	106	116	125	106	73	48	59	55	60	74	78	116	132	131	104	88	96	120	154	181	170	161	178	200	191	148	115	109	133	178	224	244
76	107	121	129	145	160	168	155	126	131	158	173	186	179	147	121	122	112	107	107	103	88	61	62	72	89	106	122	121	112	124	136	129	104	94	102	102	107	113	126	145	159	144	106	99	111	129	137	137	132
58	75	90	115	133	154	175	183	183	171	150	127	132	153	166	169	166	165	145	128	118	89	60	49	93	132	169	176	152	132	132	143	130	103	80	61	66	67	71	85	96	106	98	81	83	117	130	115	90	67
48	60	114	167	189	173	169	174	164	148	110	106	127	166	176	166	168	155	136	133	142	137	104	103	122	165	200	208	195	169	145	120	89	58	42	45	51	65	65	61	59	71	68	45	61	90	122	129	114	94
35	67	104	156	166	138	133	160	175	142	108	94	128	145	142	134	134	130	117	112	129	150	149	155	203	223	231	236	214	169	117	90	80	62	43	40	62	73	78	91	91	78	69	53	62	107	151	174	164	132
47	64	99	136	151	144	153	188	212	198	156	146	147	156	144	117	114	114	95	100	121	112	108	119	154	191	216	231	209	162	127	118	147	152	122	90	75	72	93	132	148	138	115	87	83	112	146	152	129	94
40	58	69	104	157	187	213	246	265	264	245	208	188	183	187	178	159	146	142	141	144	136	89	78	100	116	145	176	182	163	132	134	156	173	163	132	96	91	102	133	152	149	126	83	56	65	94	109	97	76
44	61	63	81	109	140	177	212	235	238	215	162	123	134	156	163	168	173	179	202	212	181	153	127	117	118	126	156	182	195	201	188	186	174	141	97	79	82	100	124	135	122	111	90	73	87	113	129	120	95
50	67	76	95	116	135	159	179	162	131	106	80	83	128	180	196	186	182	190	198	197	185	165	166	168	150	141	143	141	142	151	164	169	149	105	73	66	83	91	101	112	119	109	87	71	88	103	94	81	73
62	78	95	130	167	196	218	217	181	140	120	95	91	121	157	181	199	211	205	186	163	145	149	158	156	142	118	96	83	82	99	137	159	132	87	66	76	91	91	111	153	174	157	108	72	62	78	87	86	85
57	66	69	107	151	173	183	176	141	119	114	109	105	105	115	123	134	144	143	133	130	140	138	126	105	87	83	94	109	125	143	158	158	127	85	69	76	87	100	128	166	195	172	115	61	61	76	104	129	136
53	55	60	75	88	111	132	133	123	117	130	118	86	68	73	92	106	116	130	142	158	165	145	113	86	73	82	107	128	142	145	152	146	124	109	94	89	101	135	171	186	170	121	81	59	46	55	76	96	94
49	66	73	77	90	106	130	141	139	152	166	161	124	99	116	150	166	173	191	207	206	193	163	130	110	100	93	85	84	102	136	174	194	180	154	131	106	97	102	105	93	85	78	85	94	76	46	36	41	49
43	73	100	131	159	196	214	190	144	104	123	134	122	103	133	155	143	133	150	176	199	207	195	171	148	138	135	123	106	110	140	176	195	171	135	115	107	106	84	65	58	74	112	147	147	107	51	28	32	35
26	41	65	96	128	168	197	191	153	123	119	134	115	121	165	214	203	164	151	162	172	183	175	156	145	157	177	184	167	143	118	111	113	115	106	93	90	77	60	50	64	111	149	161	141	95	62	57	60	55
22	39	53	60	70	119	182	228	244	229	219	188	143	120	168	215	200	156	129	120	111	119	135	159	177	202	215	202	178	143	106	81	80	86	103	109	100	85	58	55	78	120	156	159	137	111	97	108	111	101
56	79	95	94	92	119	170	221	259	265	250	209	163	153	168	184	184	167	154	128	95	69	125	183	213	211	189	157	113	80	66	64	76	90	101	110	108	97	81	71	65	68	93	120	133	136	145	155	171	168
63	92	113	137	141	147	151	144	129	118	134	155	190	226	255	255	224	190	172	157	101	89	112	158	162	157	145	133	110	80	82	111	137	138	131	125	112	94	82	68	47	31	47	76	99	100	86	81	88	105
69	92	111	130	140	141	133	122	102	99	122	167	210	259	272	245	185	133	122	119	133	117	129	130	128	128	152	166	152	130	123	142	152	140	117	112	119	114	96	65	38	19	24	48	68	73	54	34	56	72
62	81	82	94	96	96	100	112	121	127	152	163	186	188	168	162	150	138	115	115	117	130	134	114	89	91	107	149	159	138	143	173	196	182	150	131	119	111	83	40	36	46	68	89	99	84	69	81	107	128
45	60	61	67	83	85	78	75	78	93	100	109	108	96	102	131	187	219	197	127	87	79	76	66	61	70	97	118	118	97	108	155	213	241	237	213	178	139	96	71	69	87	109	125	112	84	70	95	143	160
39	51	77	115	145	158	147	121	102	109	112	99	100	97	97	137	163	164	130	85	67	65	70	89	124	156	157	135	91	57	61	88	108	122	127	126	104	86	79	71	90	80	78	83	77	55	45	55	69	84
21	40	63	114	156	175	169	132	97	101	115	116	119	133	149	176	172	154	135	120	107	88	76	79	115	146	158	132	103	87	89	90	89	83	89	103	101	88	92	103	96	70	53	61	59	42	41	42	41	54
42	39	53	77	111	141	143	123	105	110	135	136	132	115	102	87	88	99	101	112	126	122	98	80	76	106	143	183	188	169	142	141	155	155	152	152	145	152	155	151	120	73	65	68	70	68	58	57	65	72
72	86	68	71	81	92	96	86	72	89	110	129	138	120	85	84	80	70	77	93	126	154	144	121	110	135	209	257	254	202	158	140	148	144	116	110	106	126	165	174	139	96	93	119	126	111	99	84	80	78
79	92	71	47	39	38	48	65	93	109	132	136	127	126	117	119	123	131	116	101	104	106	113	121	141	192	244	268	260	229	190	178	158	113	93	77	72	76	90	115	123	112	112	128	155	159	134	109	100	85
80	110	110	95	67	59	72	107	134	138	108	98	102	100	108	120	136	154	169	158	120	101	117	151	181	192	199	177	132	100	95	89	89	109	122	145	135	94	65	76	99	105	98	103	121	134	131	145	155	149
56	92	114	115	101	79	85	112	140	126	98	76	108	157	168	160	150	156	165	145	113	88	93	113	116	112	100	84	70	56	35	33	72	118	162	171	139	93	55	52	82	104	95	80	90	83	99	133	162	167
30	49	73	104	119	122	125	140	160	156	116	111	125	156	167	166	153	134	138	141	123	102	79	65	64	60	68	80	89	94	84	68	87	139	161	165	132	91	74	73	85	90	77	80	82	99	117	159	178	172
45	75	116	160	184	178	166	154	142	131	117	119	138	141	135	135	147	150	153	166	171	161	134	112	102	93	85	84	92	100	93	86	87	92	119	124	111	93	83	78	70	58	62	71	85	85	97	106	109	118
43	73	99	114	116	131	160	187	189	161	147	156	166	168	161	174	188	179	153	116	110	131	147	160	166	154	138	132	114	92	84	71	70	69	77	110	116	115	124	111	88	74	68	81	83	81	80	91	100	113
27	33	39	40	51	95	164	221	237	211	172	164	166	163	166	168	168	158	129	94	70	77	96	127	144	129	115	111	102	90	84	89	77	75	90	103	118	123	114	93	71	58	70	80	74	76	99	119	130	134
23	36	38	38	54	106	170	209	224	207	172	156	149	151	155	143	129	125	130	129	114	89	83	99	127	150	164	178	171	147	127	124	127	125	133	146	139	129	109	70	54	72	89	91	85	80	88	112	135	149
38	53	67	72	76	88	93	111	134	132	126	132	130	123	139	151	146	161	185	191	175	142	106	95	101	112	128	139	139	113	98	103	130	164	160	133	102	80	66	41	41	66	84	90	84	76	91	113	130	138
40	60	80	93	96	88	71	62	74	83	76	110	128	115	119	150	174	178	179	183	165	133	103	86	75	83	80	87	103	106	81	71	81	88	95	80	61	57	47	33	45	70	86	90	84	78	107	147	175	178
23	32	29	50	62	61	48	51	65	45	56	102	141	139	141	163	159	134	115	94	91	78	70	70	87	98	94	89	111	123	115	97	79	82	86	93	98	96	78	44	36	70	89	96	81	67	98	150	170	168
27	31	48	59	86	98	93	100	109	95	75	121	166	168	171	177	158	119	84	81	77	84	100	122	135	131	110	88	111	140	142	122	103	92	85	86	95	104	100	78	90	120	145	137	108	67	77	89	89	80
42	62	67	93	110	122	135	152	173	166	150	138	128	115	108	123	128	124	126	104	90	83	94	120	133	133	113	124	168	206	201	156	132	122	119	105	96	111	118	120	123	133	123	105	80	65	63	79	68	61
43	56	66	85	115	134	128	119	115	109	100	116	130	116	111	115	105	94	93	102	108	117	124	113	126	118	103	114	164	187	152	110	92	114	132	124	109	111	134	148	147	139	123	112	118	100	95	93	101	116
58	71	80	115	159	191	195	156	110	93	101	137	185	222	233	227	202	163	134	121	131	139	129	132	122	106	82	83	112	121	104	80	104	135	154	135	107	123	140	136	147	126	95	84	105	120	113	119	143	166
50	62	71	80	102	130	141	127	113	120	144	179	210	207	187	201	211	179	128	95	82	99	134	168	203	188	145	116	106	97	88	104	134	164	166	114	74	80	102	118	114	117	91	79	99	119	112	90	89	102
45	78	94	102	119	145	174	177	157	165	186	201	197	169	137	135	160	160	129	90	72	68	106	165	198	197	172	140	115	106	109	126	152	153	130	104	72	88	111	123	133	115	104	97	106	105	93	72	49	46
52	77	95	110	126	155	168	159	147	144	146	146	147	138	121	138	175	183	163	127	94	97	108	130	129	112	105	89	70	63	96	115	102	85	86	85	89	74	72	81	89	92	94	106	118	123	120	100	79	51
38	51	74	103	141	158	170	170	179	207	220	207	182	157	131	133	161	175	156	120	95	100	123	114	95	97	108	114	94	95	117	132	119	85	63	67	77	62	46	64	92	101	100	98	93	96	119	117	90	78
49	57	71	102	126	154	182	217	246	254	237	205	179	139	100	87	99	119	130	116	97	92	84	96	104	124	160	177	159	130	135	136	117	94	65	59	56	56	57	77	107	134	136	111	88	90	98	97	85	64
70	82	86	101	122	141	179	197	193	177	151	144	154	154	120	86	85	106	144	176	162	123	112	115	135	148	156	155	139	124	127	137	144	131	104	71	58	55	66	76	94	107	117	128	125	126	138	118	80	57
69	77	74	90	116	140	147	129	109	85	84	119	176	195	175	145	135	179	224	256	255	218	182	193	207	213	210	205	180	147	123	120	114	118	116	105	96	89	85	78	69	69	82	97	114	133	150	132	93	64
61	83	103	119	133	132	109	89	67	56	57	107	170	187	153	112	123	164	208	225	214	181	144	123	123	128	138	151	159	157	139	107	99	113	142	175	194	187	151	113	94	99	114	127	122	125	136	138	113	96
47	76	88	93	102	103	105	101	115	103	102	142	187	191	169	136	116	143	153	147	130	104	88	76	78	80	79	86	103	125	124	129	125	141	161	177	199	203	176	147	138	146	161	166	158	161	167	144	107	78
42	53	59	74	85	112	129	150	174	180	173	180	180	163	161	173	179	181	168	127	82	88	95	111	123	123	132	135	124	95	80	83	138	175	181	177	163	159	162	165	181	174	155	126	100	91	98	88	62	39
47	69	73	67	83	95	110	162	213	239	232	207	176	157	166	191	218	226	203	158	118	94	102	103	125	147	165	187	181	145	97	108	148	185	184	150	127	113	106	114	138	160	156	122	70	58	65	65	56	43
60	88	102	119	123	133	153	189	251	266	240	229	226	211	191	169	158	170	194	207	188	165	116	97	111	118	118	117	110	104	106	126	173	189	179	166	136	114	103	91	95	119	146	145	111	85	100	106	90	75
56	84	108	139	195	220	206	202	175	160	131	135	187	232	231	193	166	173	201	231	227	179	124	103	120	137	137	128	122	119	130	150	171	198	198	175	137	97	67	71	80	101	146	180	173	158	142	114	86	72
64	74	67	82	111	144	148	124	109	69	37	60	117	170	192	190	190	211	233	235	213	177	146	129	124	117	133	142	140	135	123	119	137	157	180	181	144	78	57	73	98	120	150	173	168	136	109	87	70	70
81	92	80	91	126	154	175	182	142	111	87	106	162	197	199	177	190	205	194	164	141	135	151	158	135	108	97	114	123	129	122	106	92	101	114	119	104	69	43	80	116	131	131	125	110	92	79	76	78	72
59	70	99	163	221	258	267	242	196	149	124	147	184	182	133	105	111	155	170	154	140	151	172	206	200	152	113	82	79	88	94	85	79	78	88	90	83	69	71	93	101	88	81	96	106	99	101	108	105	92
46	65	101	175	239	261	249	206	147	116	110	128	151	159	136	80	73	94	127	148	152	157	176	192	201	182	140	88	81	109	113	95	68	56	65	78	93	108	110	103	99	97	115	145	162	151	136	136	133	119
43	54	86	136	180	208	197	157	139	151	167	170	192	211	195	152	100	79	85	92	102	114	129	150	169	164	129	97	95	129	145	129	97	75	74	90	117	136	135	134	141	163	193	215	203	164	130	118	112	96
63	89	97	115	128	146	152	142	144	163	169	166	166	186	190	152	103	75	64	58	74	103	117	117	90	102	86	63	75	101	106	105	112	105	100	94	101	121	137	130	129	131	125	124	122	97	69	68	65	53
76	93	97	90	96	127	167	187	195	192	183	153	128	117	103	75	65	63	63	68	90	131	149	127	113	74	72	79	107	118	119	129	136	137	120	106	101	105	113	122	111	92	88	92	89	74	53	42	40	34
73	83	75	78	89	128	165	170	159	156	155	155	142	110	67	38	28	54	91	120	156	170	171	183	161	140	100	103	127	142	131	131	128	108	99	106	123	115	109	100	90	88	85	78	76	77	69	66	55	44
64	83	88	112	152	189	202	192	175	155	153	147	128	123	92	49	34	59	129	200	228	191	138	129	167	159	137	165	204	206	186	162	131	87	72	94	115	105	84	88	94	102	102	78	65	89	117	121	113	110
52	77	102	126	146	156	149	130	127	142	140	125	133	139	127	94	57	55	84	150	190	160	97	73	103	103	95	126	182	209	192	158	126	107	103	131	168	175	154	152	168	180	168	124	92	93	97	97	110	136
43	73	92	102	109	115	119	139	165	194	214	215	205	206	177	129	86	55	72	113	158	151	96	72	78	83	76	107	155	180	175	167	162	144	128	121	127	118	111	121	147	169	169	149	129	121	108	92	92	115
58	92	101	101	99	99	104	118	152	183	199	187	173	162	136	118	95	95	108	143	166	150	108	62	69	73	91	123	134	132	115	104	110	115	114	107	94	76	54	64	81	101	109	108	110	97	83	85	93	106
42	58	76	106	140	149	138	168	196	223	231	203	155	121	110	93	84	104	136	158	156	132	103	85	81	89	105	119	119	105	94	90	95	108	120	119	107	84	71	73	94	104	129	147	143	122	104	120	163	204
38	58	79	103	112	96	93	113	157	175	169	136	96	118	128	119	109	126	173	195	194	180	161	161	172	172	177	168	136	103	73	67	83	93	91	81	75	97	117	131	116	107	100	107	114	98	91	119	163	195
55	76	101	120	114	99	94	137	165	170	156	104	78	101	146	143	121	134	163	189	196	191	187	180	178	179	174	157	134	103	76	69	77	94	99	75	77	95	117	131	131	107	89	79	77	75	70	76	88	105
72	103	123	145	167	181	184	166	141	117	90	61	34	74	102	93	98	115	146	171	172	161	147	129	105	79	70	84	99	114	105	82	76	84	98	113	109	94	76	79	96	111	109	103	90	74	63	48	48	55
63	70	74	87	121	173	200	200	180	152	135	103	91	107	102	87	92	122	164	189	190	178	168	149	111	76	64	71	96	115	104	80	51	56	96	121	127	110	78	56	61	74	89	88	76	64	53	48	57	85
38	45	50	71	100	116	111	116	171	221	227	200	201	193	154	97	73	91	138	196	233	246	245	222	175	126	105	117	134	136	127	100	80	81	101	126	140	136	120	98	74	70	75	105	118	110	90	74	77	82
46	63	98	145	176	165	120	112	154	198	188	171	166	177	157	116	94	88	117	170	229	267	272	246	191	138	121	138	161	181	189	180	155	143	158	160	147	144	134	109	71	52	74	106	137	151	149	119	84	65
37	46	66	103	136	149	130	107	132	152	146	118	142	150	129	107	85	73	67	86	132	183	222	243	237	210	186	174	181	207	222	215	183	165	164	161	144	130	126	105	75	63	72	93	96	112	143	147	106	90
29	35	36	42	58	89	101	93	89	91	104	134	171	190	172	124	112	104	87	72	78	107	143	182	205	205	172	135	129	142	161	165	162	155	154	140	123	113	109	97	83	91	104	88	58	58	93	112	93	69
47	50	53	54	73	123	160	152	129	121	125	152	195	195	150	119	121	149	144	141	130	123	141	155	161	161	147	123	104	90	98	122	140	136	103	67	57	70	78	85	92	102	104	90	59	61	78	79	69	77
40	62	66	75	100	137	163	155	124	100	109	135	143	134	104	73	80	86	125	169	191	184	157	118	88	90	110	124	123	108	115	158	183	156	97	47	50	78	88	80	78	76	65	51	52	58	73	73	64	71
47	74	96	120	122	133	131	104	85	74	93	112	126	130	130	114	79	84	122	201	231	198	145	90	72	103	136	155	149	120	126	141	129	105	81	70	87	117	128	120	112	99	81	65	42	52	64	70	80	92
37	53	75	106	134	142	144	136	114	113	121	136	144	158	168	145	119	115	157	198	201	158	109	93	108	142	160	152	131	112	108	112	109	109	113	105	100	97	97	107	127	134	124	97	76	58	53	69	92	98
50	68	72	87	94	104	123	143	171	185	195	190	182	188	211	227	210	202	201	188	154	119	93	84	110	143	149	134	113	94	98	114	133	158	173	158	122	102	107	123	141	149	158	155	128	109	103	100	109	108
53	77	80	78	66	78	117	164	192	206	198	176	150	150	171	184	189	182	168	161	151	136	131	130	130	138	140	129	110	99	104	145	183	204	209	196	171	137	118	112	96	86	112	156	176	161	131	124	101	70
50	69	74	73	79	116	166	195	203	194	191	185	175	153	132	112	82	74	83	86	95	118	151	178	207	238	241	208	158	108	98	121	140	145	149	170	188	182	170	153	125	102	125	172	189	169	149	113	81	60
53	64	69	81	104	146	165	157	131	118	117	136	151	152	133	94	75	67	69	83	105	132	155	173	196	222	209	168	116	75	73	102	115	101	98	131	160	165	158	159	159	141	150	181	194	175	134	114	80	57
55	60	37	44	79	102	111	120	139	144	145	154	181	202	204	183	144	112	99	110	124	128	130	124	132	139	138	110	76	62	67	78	74	66	74	104	140	152	146	159	156	132	111	115	142	152	160	146	117	90
44	43	44	55	65	89	93	97	113	124	125	129	159	192	204	193	157	108	85	89	102	118	129	134	126	127	131	124	103	77	61	56	58	55	56	69	86	85	86	95	114	107	93	101	123	149	155	152	110	84
35	50	52	60	87	98	92	81	77	84	82	97	115	131	144	145	128	121	125	145	161	164	175	171	144	122	124	136	123	98	82	73	80	92	93	94	93	98	83	84	101	125	139	141	150	149	143	121	94	72
53	83	102	109	102	95	81	76	82	91	108	106	112	135	143	141	135	119	119	125	117	102	103	126	144	151	167	161	134	109	90	87	100	118	133	140	150	140	110	93	93	101	100	85	85	94	87	77	65	65
44	69	99	121	128	119	111	122	155	190	195	186	184	189	206	220	208	193	155	115	79	61	96	142	184	214	209	174	130	92	72	65	74	91	111	125	130	125	104	87	112	146	146	118	100	94	87	80	69	74
17	39	69	88	122	141	142	142	153	167	188	200	190	175	156	161	196	205	191	159	122	119	136	152	168	187	192	177	155	133	107	88	89	119	146	156	156	128	83	65	93	147	179	167	140	120	114	118	117	107
18	43	66	94	122	166	187	198	188	165	159	166	175	172	142	127	129	150	173	193	191	174	160	114	84	93	116	135	154	163	144	113	109	115	132	147	135	115	79	55	69	102	116	107	91	82	94	113	109	99
36	91	146	171	196	193	219	275	304	275	211	159	127	118	108	101	107	118	151	183	179	174	156	111	63	77	104	129	135	129	132	132	117	103	98	106	113	110	114	121	144	161	154	134	120	112	118	135	134	112
44	97	147	182	180	171	193	272	339	323	251	151	82	70	64	57	79	107	126	135	124	127	130	95	83	91	133	163	154	128	113	107	97	77	65	74	87	96	94	95	107	121	128	126	123	120	136	155	165	159
31	62	92	130	172	191	229	278	312	299	228	151	110	102	90	80	95	115	125	128	153	168	154	134	111	130	159	173	159	132	108	85	64	60	72	96	111	111	100	74	72	78	76	77	87	108	120	137	142	131
24	44	67	97	126	137	126	138	152	169	172	151	138	154	150	134	144	148	114	104	118	145	142	147	174	179	146	108	79	55	51	42	43	58	79	100	109	100	72	60	66	82	83	81	95	105	121	109	90	92
27	46	60	80	91	79	74	74	99	122	126	121	126	141	150	149	156	140	101	68	87	113	126	161	202	197	149	84	50	59	71	83	85	88	105	129	142	119	71	33	41	59	67	68	82	91	83	73	61	67
20	33	50	63	76	81	88	112	119	122	119	114	128	165	202	210	187	147	89	48	62	82	91	114	130	132	110	84	85	96	108	110	103	99	105	124	129	113	84	50	38	43	46	56	64	70	69	58	56	72
31	54	71	89	100	101	99	104	115	110	103	100	111	138	164	183	171	127	89	74	76	94	87	72	76	87	99	103	110	113	98	84	86	93	109	103	92	94	88	83	74	56	42	41	56	59	58	60	75	98
41	64	81	90	93	80	80	97	111	112	90	75	81	102	139	169	168	154	159	164	174	160	124	109	90	85	86	82	95	109	96	78	64	86	118	123	107	106	121	113	99	89	79	75	74	70	53	49	58	82
28	35	42	54	53	63	92	130	152	133	91	67	72	104	142	187	189	169	170	172	148	113	109	115	138	144	130	116	110	111	111	91	87	114	154	163	143	128	109	100	100	94	80	58	52	55	65	68	81	94
23	42	66	88	100	108	137	159	159	151	151	144	139	128	122	119	112	95	102	117	123	135	156	201	219	200	164	124	93	89	92	102	108	140	181	185	157	121	104	100	118	140	125	91	65	68	84	118	131	136
49	89	139	181	204	221	241	246	243	250	259	267	246	217	175	139	114	95	107	147	180	200	208	203	228	221	191	156	126	105	105	101	87	88	111	121	122	104	83	84	105	123	128	129	126	120	125	133	137	133
44	83	112	133	150	168	192	210	213	205	213	198	187	176	141	106	75	56	82	134	184	200	168	157	181	221	219	188	142	114	110	102	79	71	62	69	81	99	111	125	126	120	117	127	154	173	181	182	168	137
32	62	86	99	99	97	104	108	98	97	103	117	116	122	119	91	70	61	70	112	149	161	154	131	161	182	167	126	88	73	79	83	76	81	91	79	86	97	131	153	158	140	101	80	78	106	127	141	145	138
41	67	96	108	106	112	113	105	103	105	139	166	192	208	205	202	194	175	165	150	137	134	124	123	139	152	146	115	101	112	128	133	134	141	135	108	71	60	77	113	138	139	103	55	48	60	75	76	96	118
44	63	82	102	119	129	133	121	94	82	102	132	156	176	185	193	222	260	261	232	201	175	161	160	163	173	157	132	128	141	147	164	166	164	149	125	91	59	64	81	101	109	93	66	60	75	71	69	92	137
50	54	83	118	137	135	106	87	89	89	101	139	168	164	147	137	152	175	179	157	131	114	114	129	156	179	166	128	106	93	93	103	121	130	146	166	166	144	111	84	81	94	95	94	99	103	86	63	68	93
48	66	98	151	163	124	86	93	131	151	161	153	129	101	83	85	101	116	113	105	109	116	123	140	173	200	191	151	112	97	82	90	98	94	97	117	134	122	94	81	96	122	153	173	177	169	140	96	74	67
65	82	111	131	126	88	48	82	157	212	213	190	143	86	67	82	114	126	127	150	186	206	199	176	145	136	122	109	99	93	93	99	112	118	109	103	96	109	101	91	94	109	131	139	135	113	81	54	46	49
53	77	86	94	80	51	39	58	129	185	211	190	145	117	111	133	146	148	156	174	203	229	214	155	109	79	79	95	109	112	104	106	121	138	129	99	91	90	96	96	98	98	106	105	74	49	43	58	80	85
44	51	49	61	71	75	67	78	108	150	157	156	141	123	141	170	190	194	184	182	193	202	187	163	144	134	118	115	106	97	78	58	56	71	99	116	110	116	109	100	85	77	86	83	63	52	75	115	139	130
50	49	47	65	105	146	163	160	158	140	160	160	135	106	94	116	145	161	168	171	182	198	202	192	186	171	132	85	72	74	74	55	35	49	82	127	154	167	161	141	114	81	68	70	64	68	80	93	86	65
57	66	63	93	133	166	181	162	126	112	106	117	101	60	57	85	111	121	109	113	136	154	138	111	91	91	75	73	85	115	125	113	89	64	69	82	95	104	114	111	96	69	44	49	61	74	86	82	69	57
53	59	71	88	111	136	146	151	154	149	169	162	137	135	146	161	148	114	90	97	115	126	120	73	54	84	132	149	158	167	171	160	153	146	134	132	110	96	91	89	88	74	64	62	66	73	77	74	72	74
37	43	58	99	151	195	216	221	227	237	235	225	219	216	230	227	173	117	86	104	123	123	108	89	80	131	176	187	161	124	107	125	144	144	150	149	122	94	90	97	104	109	105	109	105	96	83	78	90	106
66	66	70	105	161	206	242	252	250	249	238	210	190	179	177	160	121	80	75	98	113	129	134	109	93	101	139	140	106	75	72	95	124	135	136	143	135	120	114	106	96	93	106	129	141	128	89	89	107	130
85	95	80	69	70	105	142	158	183	196	191	173	146	135	127	120	105	99	99	120	137	144	146	116	65	61	76	96	86	68	67	86	99	87	86	81	83	89	104	109	97	97	110	132	141	115	103	114	156	182
60	65	65	68	65	62	84	110	142	196	226	227	217	191	159	122	104	125	159	181	194	194	164	113	70	56	89	98	93	101	113	114	85	55	42	53	61	83	106	104	92	78	77	83	98	113	119	163	185	181
50	72	87	90	76	66	69	83	121	154	172	188	186	163	122	102	103	111	118	135	143	146	144	134	129	139	134	115	106	124	149	147	101	77	84	88	90	86	100	111	98	89	71	59	75	113	153	176	173	154
36	44	52	62	59	46	50	68	96	109	116	130	142	126	109	121	159	172	153	126	117	124	148	168	170	159	136	112	98	107	115	91	83	102	150	169	142	121	119	110	100	93	86	76	86	117	145	169	157	129
40	53	65	87	111	115	107	105	110	130	159	174	167	136	112	146	187	199	182	148	111	96	108	108	96	89	88	99	131	140	115	78	39	67	110	133	142	137	132	116	93	89	94	90	81	80	97	119	129	99
57	60	63	98	141	158	141	134	132	154	185	185	147	108	100	151	205	229	223	180	119	93	94	93	80	82	95	123	156	168	152	108	80	89	113	129	131	134	140	131	112	105	99	85	75	68	66	81	96	91
68	74	64	78	102	115	125	140	178	223	252	229	167	114	115	155	190	193	172	133	96	87	97	93	89	77	60	81	119	134	124	112	107	125	152	147	124	118	115	116	118	106	98	100	100	88	66	59	84	103
48	60	63	75	90	103	102	113	129	142	144	123	109	99	96	131	162	170	175	167	154	145	125	98	79	68	66	100	151	162	142	112	88	92	99	106	111	117	132	138	127	113	97	99	107	91	56	30	52	94
41	62	87	111	136	166	187	192	176	148	103	78	81	77	74	90	135	178	205	224	224	194	140	95	81	64	49	64	95	106	85	69	71	73	85	89	93	115	131	132	122	97	77	72	69	63	49	43	64	87
44	73	107	156	196	236	272	271	239	177	119	91	92	86	43	41	77	104	124	138	138	127	103	86	80	77	69	69	87	100	104	103	111	119	117	123	123	120	119	110	96	90	83	78	65	52	58	60	74	84
55	86	112	143	176	197	208	203	167	134	116	116	121	102	92	83	93	98	125	146	153	136	108	102	106	101	101	110	120	145	145	140	136	123	118	125	132	139	136	117	101	95	92	80	72	69	65	61	60	67
37	56	77	104	117	123	128	117	103	104	117	134	143	146	141	142	130	125	140	169	165	137	105	101	119	126	134	132	132	123	125	141	155	153	138	117	94	94	116	132	129	116	93	76	60	57	59	61	73	83
21	45	69	91	106	117	117	118	122	124	149	173	165	152	154	149	144	128	128	121	103	86	69	87	115	128	124	118	113	104	97	107	129	138	125	99	80	88	119	130	127	117	96	79	71	73	79	91	97	92
19	33	49	67	83	95	112	122	150	173	181	181	168	154	134	111	136	161	150	118	125	134	129	114	120	147	172	182	172	149	123	110	116	135	140	135	122	111	99	78	92	111	126	125	122	105	97	98	97	84
29	30	35	51	70	81	81	105	139	165	176	178	175	176	166	148	141	150	143	155	165	188	167	114	92	125	172	198	195	186	166	151	142	149	159	154	143	124	84	59	75	123	139	150	148	148	132	125	124	106
33	36	30	39	66	89	93	90	107	112	117	130	161	197	209	182	194	205	204	205	235	231	197	142	91	80	94	92	86	119	164	164	136	117	109	123	130	115	100	73	93	116	121	117	121	118	122	131	131	122
43	50	41	41	56	85	101	101	87	67	77	119	152	164	149	146	152	150	139	144	139	137	133	107	76	65	60	56	57	100	153	167	138	112	119	134	141	134	104	87	91	117	133	127	104	91	93	105	116	122
47	60	56	49	63	100	123	119	98	70	61	82	110	102	80	63	69	85	99	110	124	123	93	88	78	77	102	115	110	134	159	165	146	121	116	127	137	128	110	78	67	78	95	105	106	100	106	110	91	94
52	55	60	70	89	113	129	128	119	87	70	70	58	57	69	74	89	106	131	161	164	132	98	75	101	128	138	135	129	132	137	125	99	74	78	106	132	144	144	125	95	93	94	99	101	99	90	90	88	83
70	88	92	111	112	111	87	84	93	94	85	88	102	130	170	190	185	176	173	161	146	126	96	110	131	149	139	118	100	94	97	91	68	53	62	84	96	93	89	84	75	79	79	69	69	59	66	93	102	107
72	95	110	116	108	87	74	67	81	79	92	121	154	192	215	218	202	184	160	126	100	95	99	118	153	150	124	93	69	62	65	65	60	56	81	100	92	70	70	81	79	71	62	56	49	34	56	106	128	120
55	81	96	95	88	93	93	94	94	92	107	149	183	226	243	229	223	212	190	158	137	127	133	144	145	140	129	119	114	105	99	88	75	75	97	129	126	104	99	118	132	127	112	91	71	63	83	132	140	117
46	70	81	83	83	107	133	147	132	117	122	117	119	128	141	145	156	160	145	126	112	118	121	105	104	104	115	144	159	167	161	139	102	82	99	123	136	117	93	89	85	75	57	70	77	67	82	96	105	104
55	81	95	104	121	151	193	219	232	235	227	195	125	115	119	136	160	174	166	129	109	96	85	92	102	124	147	150	150	139	122	108	99	90	103	133	143	132	106	86	77	55	45	63	101	115	97	78	72	85
58	77	87	114	142	167	185	195	192	207	202	160	132	146	190	207	201	169	134	107	93	91	95	100	135	168	177	172	169	158	141	126	117	113	109	118	119	103	83	71	71	63	52	66	94	107	90	55	47	52
65	95	121	162	207	221	196	154	123	104	110	107	109	155	190	180	140	110	100	102	121	149	167	171	155	124	112	117	124	135	130	134	142	124	101	85	81	73	64	67	72	65	53	58	70	81	79	66	55	53
66	87	103	131	163	184	185	147	108	113	110	106	128	176	181	146	105	87	87	85	103	146	191	187	127	96	98	111	120	105	92	102	131	139	121	118	112	101	102	108	106	98	84	80	89	110	120	123	125	120
72	99	95	85	84	112	129	128	118	123	124	112	133	166	174	151	126	112	107	100	110	132	159	151	112	77	89	105	105	100	94	101	113	110	108	120	145	152	153	152	142	116	89	65	66	75	93	105	129	153
74	86	82	58	53	86	145	182	199	206	190	155	141	174	196	188	176	150	124	111	99	107	110	122	114	100	96	111	134	155	165	150	121	82	64	96	141	181	198	193	172	146	118	103	108	118	96	76	77	106
80	113	106	83	57	69	112	155	168	167	146	108	111	147	173	182	151	99	79	96	123	118	118	114	105	90	84	99	115	120	120	116	99	86	87	97	124	137	134	125	128	147	169	189	212	203	159	101	73	78
59	78	80	77	82	98	121	129	117	109	102	103	113	147	179	170	134	98	99	140	184	213	191	156	130	108	101	97	108	107	102	99	104	113	116	108	101	107	92	76	75	90	106	115	127	137	139	137	138	145
41	59	85	122	162	192	198	174	141	139	151	150	149	144	136	151	145	107	115	155	194	208	194	172	148	129	97	87	96	128	143	145	145	148	135	106	103	123	141	132	117	106	93	81	65	52	60	73	82	83
66	94	112	135	151	159	161	154	154	180	192	191	172	140	129	126	104	86	98	132	148	141	129	119	125	124	95	54	68	85	99	105	110	121	120	104	102	143	161	146	122	96	100	99	73	41	29	44	59	80
84	103	116	132	135	130	125	108	137	168	164	157	171	169	163	158	125	98	118	145	137	108	97	146	178	183	168	142	119	115	104	95	108	114	113	95	115	146	170	173	145	127	119	118	93	56	41	45	66	99
55	69	94	134	175	188	158	142	158	218	220	195	176	160	150	144	142	167	212	221	178	110	96	140	194	213	210	201	180	141	120	121	119	121	106	99	110	153	179	178	165	131	109	98	85	75	74	68	71	80
49	47	50	75	123	160	166	142	168	197	194	171	155	128	111	96	87	120	151	161	143	94	74	104	114	112	110	110	94	94	108	123	136	126	117	108	138	174	196	200	182	145	103	80	79	85	86	79	65	69
44	49	57	77	126	198	245	252	233	205	190	162	125	97	79	89	109	129	138	133	105	81	76	88	92	84	90	89	98	98	103	101	94	101	117	125	124	122	129	131	116	87	60	70	100	124	133	131	125	110
45	65	99	136	186	235	263	249	186	140	125	122	112	83	92	115	137	141	119	86	74	79	105	138	154	163	142	138	142	152	148	119	100	112	135	133	110	98	100	127	134	111	78	54	64	83	94	95	94	98
37	57	83	105	121	150	162	164	139	95	78	84	98	127	161	198	196	163	115	111	110	101	113	131	151	158	150	143	161	173	145	100	79	78	97	112	118	104	107	130	154	144	112	90	76	70	69	84	103	115
37	56	73	80	74	66	94	119	137	120	97	78	89	127	154	153	128	99	103	138	181	185	164	151	151	156	140	133	135	119	95	73	62	83	108	131	147	152	138	128	110	105	106	102	96	81	90	121	164	193
61	85	96	95	92	111	135	180	193	182	152	122	103	76	89	97	93	90	94	154	207	204	164	149	152	151	144	137	131	123	107	86	85	89	92	98	108	112	104	94	84	80	89	108	102	84	70	88	112	121
54	75	77	92	115	147	198	229	233	222	205	174	132	120	117	145	172	172	169	185	213	193	148	123	128	153	155	147	148	155	161	151	126	111	105	98	87	79	85	92	101	113	128	129	121	103	97	95	95	104
41	54	65	81	97	120	152	180	191	184	156	153	160	156	172	178	174	190	208	241	263	238	175	133	131	136	135	119	99	99	108	104	91	89	90	87	87	75	69	93	112	129	139	148	146	146	146	148	158	162
37	62	87	104	103	98	117	158	184	192	185	175	194	202	178	139	106	92	122	164	187	174	138	117	128	155	161	149	134	113	99	90	89	96	90	88	93	100	109	117	118	104	96	95	105	125	148	169	176	162
36	60	85	109	110	103	122	157	195	221	235	248	235	207	174	129	71	49	63	105	140	143	134	129	137	144	144	143	148	133	102	87	76	78	72	72	106	144	163	174	166	136	105	89	89	94	104	128	145	129
46	69	94	118	128	122	112	111	110	139	187	229	261	260	214	150	117	81	78	108	130	140	155	165	172	156	121	115	122	133	116	84	57	41	39	39	50	74	88	87	71	73	75	76	75	70	78	104	137	144
60	101	126	154	169	162	153	140	131	148	181	212	232	217	162	124	125	153	167	180	184	194	224	253	254	211	146	89	79	77	78	72	60	63	70	71	57	47	45	43	50	62	85	101	106	96	88	103	128	146
48	69	86	110	157	208	250	265	252	243	245	231	211	185	137	124	164	178	165	144	128	128	166	209	218	182	126	91	67	53	58	71	83	108	135	141	120	96	83	73	61	67	75	79	85	93	99	89	94	95
39	53	50	62	92	145	195	212	208	203	200	195	177	140	115	133	185	212	200	174	134	107	119	146	151	141	123	111	91	71	63	76	100	123	150	173	183	174	148	118	105	105	95	79	64	58	51	56	68	72
27	45	55	57	73	89	112	125	119	114	114	100	89	77	66	92	134	169	179	189	183	165	155	150	148	146	156	160	146	123	115	118	129	153	175	183	179	161	118	86	94	118	131	113	94	77	74	83	108	118
35	66	90	101	88	90	104	108	108	95	81	112	138	144	130	117	113	100	104	131	166	179	175	172	156	152	148	147	157	167	180	181	177	160	132	111	92	65	43	35	45	78	92	106	119	127	131	130	126	111
38	62	84	93	114	139	164	173	147	104	93	118	171	191	182	161	141	123	103	118	135	145	140	126	118	104	89	80	87	119	155	170	160	135	109	87	68	59	60	59	63	63	72	82	92	89	94	107	118	127
50	70	82	121	158	187	198	167	135	105	89	118	130	121	109	110	112	115	114	112	116	114	108	97	91	85	79	77	83	101	117	121	118	114	109	97	79	73	87	111	117	118	121	128	129	126	124	133	149	161
79	94	85	90	111	126	117	106	98	112	147	186	196	176	158	139	138	154	170	179	176	170	143	119	119	116	106	92	87	94	99	81	70	90	116	121	103	91	94	94	95	99	104	130	160	172	184	179	180	181
66	83	83	85	92	102	116	116	117	117	136	194	242	256	245	224	194	183	193	207	197	166	132	112	111	123	122	114	115	127	131	117	107	109	133	157	161	154	139	126	118	109	105	103	108	123	121	121	130	137
43	70	90	102	99	106	122	149	164	155	147	144	149	155	161	146	130	131	135	138	147	142	126	114	116	116	112	104	104	116	140	156	160	168	173	174	167	157	145	136	136	127	110	95	91	92	92	77	70	64
37	66	98	109	101	100	105	100	107	116	112	93	78	104	124	117	98	88	89	92	88	87	86	84	83	82	80	68	60	79	98	120	152	174	186	182	159	141	122	114	108	99	92	92	108	130	134	112	80	52
36	79	122	146	146	151	151	133	113	121	126	89	74	109	138	130	120	143	165	175	174	149	123	101	89	94	95	82	76	74	85	98	107	130	130	114	96	78	76	81	83	73	55	49	57	73	80	68	51	30
36	67	100	118	115	116	148	176	209	228	216	158	109	107	136	153	183	217	229	211	182	154	133	124	131	154	158	159	130	102	82	70	76	85	94	94	84	90	98	112	121	109	82	63	67	80	91	84	57	32
42	69	83	91	85	87	108	140	166	189	189	175	158	161	163	173	192	198	176	153	138	137	148	145	134	127	135	119	111	87	61	56	47	57	67	87	114	137	157	161	156	148	135	121	116	118	125	115	93	74
44	62	58	88	135	166	181	167	139	106	99	126	156	172	166	148	121	103	93	100	130	155	162	136	122	137	145	156	129	79	46	42	49	58	66	95	135	171	177	142	105	89	88	96	101	105	108	109	98	86
44	48	66	115	192	240	242	214	167	116	96	96	111	117	113	86	89	91	91	97	104	132	137	119	106	127	162	168	145	100	59	49	69	87	102	124	158	185	192	175	142	118	105	101	104	114	125	115	96	82
49	85	109	162	199	195	164	123	94	96	117	150	165	155	123	114	114	124	121	103	114	148	182	178	155	144	136	135	138	123	94	79	75	98	115	124	111	97	106	126	150	150	134	119	105	100	92	85	72	60
31	61	102	140	165	160	134	112	94	90	108	118	120	135	146	139	146	129	109	119	132	157	160	144	151	147	132	115	133	147	138	109	105	120	138	133	99	66	62	83	102	112	115	120	119	110	99	88	79	68
16	52	101	139	150	141	126	94	74	71	74	79	99	129	168	199	183	150	147	159	196	189	148	120	122	136	112	91	94	124	144	165	178	184	173	142	110	100	112	129	137	127	122	131	136	129	127	117	95	76
22	55	92	117	118	106	93	83	76	81	77	83	104	119	135	137	136	112	97	129	144	140	104	109	135	139	125	101	95	93	109	148	198	209	187	162	143	149	165	161	151	135	121	109	99	108	116	107	96	75
28	48	80	103	119	131	141	147	149	129	104	100	113	120	111	108	105	120	145	155	168	136	114	118	150	170	175	172	148	116	105	136	166	162	138	120	120	126	126	125	123	133	145	145	134	119	110	91	79	97
24	43	74	112	149	186	214	220	212	183	146	136	134	109	106	110	128	145	164	174	162	142	115	117	128	146	167	174	150	106	69	71	98	116	122	134	153	178	197	194	184	185	195	187	151	115	103	85	86	103
38	50	80	116	163	224	275	291	269	224	170	130	109	105	140	190	214	226	206	166	140	128	112	83	64	72	100	119	116	89	54	40	60	85	100	101	106	123	142	138	123	121	140	137	98	74	71	85	89	89
60	95	133	179	237	297	325	308	251	165	110	87	80	87	121	166	191	196	197	186	168	160	145	117	94	91	94	89	72	49	44	57	85	119	124	115	104	98	95	84	64	66	83	92	75	48	78	106	111	104
79	96	115	163	228	276	284	251	196	145	96	81	94	83	82	117	157	196	212	196	159	130	152	183	196	194	174	161	127	92	78	95	125	150	150	143	132	120	101	79	62	59	80	91	71	55	62	107	131	131
66	83	91	116	150	160	142	137	137	113	99	87	70	71	76	115	174	208	211	179	122	107	141	187	198	174	163	161	161	133	103	80	73	73	73	70	72	71	70	63	61	69	86	98	82	51	63	96	118	120
56	88	114	148	175	177	161	164	199	225	227	214	194	161	144	155	159	167	168	153	121	98	108	116	115	113	103	123	137	126	99	71	67	82	86	88	75	63	53	57	74	98	110	106	87	66	68	94	102	106
42	55	78	114	162	205	226	259	302	349	394	391	329	250	184	145	118	107	114	125	136	132	107	68	64	75	92	107	120	124	110	86	71	91	115	122	103	81	64	52	84	119	130	117	95	73	73	80	83	85
40	66	86	118	156	185	200	200	215	245	258	249	187	116	124	156	177	181	171	163	156	148	134	112	105	128	162	196	213	202	165	113	76	63	86	102	104	82	48	55	80	115	133	133	132	121	109	100	92	88
71	97	130	157	166	163	155	152	165	187	211	202	151	105	103	155	203	214	203	155	124	122	132	144	155	172	201	224	219	194	172	147	124	122	120	120	91	75	61	50	80	96	94	103	136	145	126	96	69	64
54	82	86	89	91	110	149	197	249	294	310	298	244	153	101	89	81	93	98	103	112	140	179	187	172	154	152	153	145	137	143	168	208	216	192	138	99	75	74	89	94	79	58	74	123	162	162	131	94	84
37	47	51	59	90	126	166	215	256	270	256	215	159	94	67	61	79	81	99	116	149	188	203	196	172	155	153	151	140	121	91	88	126	152	138	102	69	97	121	126	116	82	51	47	89	128	140	134	114	92
22	30	50	74	102	132	146	140	137	126	108	99	90	91	104	146	179	217	230	214	196	194	189	171	152	147	151	153	147	128	98	84	112	131	121	94	78	86	117	132	126	107	89	95	114	121	120	114	91	76
47	65	79	108	144	172	181	172	139	102	79	104	161	193	193	171	155	149	165	153	132	119	117	105	86	79	82	87	99	110	104	101	105	108	101	95	82	86	97	112	130	141	150	151	137	110	80	71	65	54
63	72	86	116	160	213	246	248	225	159	115	110	158	207	210	165	114	103	108	120	107	98	85	82	93	112	120	106	94	81	75	74	83	83	111	136	152	158	153	154	163	171	168	154	130	87	60	60	65	65
55	73	88	123	159	182	185	164	135	109	86	85	100	122	121	105	91	82	96	106	105	83	65	70	99	126	131	118	92	63	53	74	83	100	125	166	201	216	208	190	193	209	210	193	169	141	119	120	111	91
52	76	101	124	140	150	139	114	86	81	95	97	91	82	84	82	96	117	130	137	126	116	102	90	98	119	117	103	97	82	95	123	153	173	202	214	207	184	136	93	81	96	104	104	101	94	93	103	112	116
45	67	93	122	148	167	170	158	147	141	170	173	146	121	123	154	167	160	142	124	115	119	125	134	137	123	114	118	115	111	112	123	128	156	185	189	159	119	84	55	51	68	90	113	132	128	100	79	84	99
53	78	103	155	212	245	234	193	153	139	164	198	184	161	182	205	209	175	124	86	95	120	140	139	137	140	133	129	127	114	105	89	84	99	126	142	139	125	117	114	103	106	128	152	162	141	106	65	53	71
62	80	91	125	179	219	222	199	152	122	143	182	222	246	282	311	283	218	147	107	102	124	127	130	143	153	161	156	136	109	82	63	55	60	67	99	130	149	144	125	106	101	120	144	144	122	89	77	82	91
60	78	87	98	106	118	125	132	143	154	183	205	203	213	231	226	215	198	165	130	133	142	140	138	159	182	181	168	164	155	122	87	64	44	51	86	134	149	135	112	83	73	88	110	125	119	106	90	89	109
57	82	104	122	119	105	101	130	160	190	212	216	202	174	148	133	122	134	148	130	112	102	90	88	99	114	113	114	136	158	160	135	103	81	64	81	113	125	121	106	80	66	73	96	119	133	136	132	132	143
47	69	88	104	109	103	124	157	181	182	179	175	177	184	169	123	94	88	88	88	85	96	111	116	126	140	162	164	162	157	133	115	101	75	55	67	94	119	121	104	85	69	70	90	106	119	123	119	113	107
30	39	52	78	91	100	107	139	148	121	97	98	122	149	168	159	130	124	121	102	98	115	135	142	136	145	159	171	161	119	87	80	81	81	74	89	132	153	148	122	84	69	78	101	130	141	158	147	115	86
44	61	77	82	90	82	82	85	71	79	103	133	164	190	228	231	215	201	178	149	127	124	131	131	135	146	161	160	141	111	82	74	84	89	93	113	145	165	163	138	111	85	74	87	96	111	109	89	69	70
72	94	88	82	82	92	105	115	127	150	193	213	193	175	162	171	179	176	167	154	147	140	139	136	132	144	168	182	185	164	137	112	102	112	114	106	106	113	121	120	103	98	119	141	151	136	115	85	71	86
63	82	75	62	63	102	140	176	208	260	314	317	257	158	112	112	124	140	143	137	122	116	116	100	88	89	108	139	153	147	128	108	100	106	100	76	52	61	82	92	102	120	150	167	151	120	88	65	73	89
41	59	67	56	49	63	101	141	189	253	289	278	220	153	111	115	144	144	147	154	138	111	97	92	85	98	117	119	110	98	93	90	93	95	89	73	69	69	88	105	114	131	157	173	156	123	89	77	104	112
38	59	72	73	56	48	53	70	93	112	133	140	134	130	145	162	135	102	113	135	152	146	139	122	134	161	165	154	131	107	96	97	99	98	96	111	123	131	125	115	94	86	112	147	165	144	102	85	102	129
36	47	55	71	76	83	85	82	75	66	78	89	109	148	171	167	144	101	71	102	128	154	155	140	125	119	111	96	113	143	165	180	174	140	107	101	120	126	120	101	68	49	69	124	158	161	134	102	118	141
51	68	88	114	133	133	136	124	98	97	116	156	195	221	221	204	178	132	108	88	108	124	123	100	83	73	77	96	124	156	178	182	166	122	73	57	85	96	89	70	57	78	117	153	177	175	149	125	117	133
44	75	90	108	111	112	116	101	93	92	123	151	201	228	196	148	124	110	85	96	118	140	143	130	111	104	102	105	109	107	106	119	124	105	81	81	105	120	102	82	80	103	144	178	181	159	113	76	73	73
58	92	112	103	89	90	99	100	94	103	111	131	163	182	160	134	127	130	134	125	131	147	164	188	195	179	157	124	95	79	80	100	116	106	94	90	98	102	99	84	71	90	109	126	140	122	90	87	96	91
69	97	105	111	116	134	160	157	162	174	176	169	174	177	167	148	146	171	184	177	156	142	141	139	141	123	93	71	73	91	100	96	82	75	76	77	68	59	67	76	71	64	72	96	107	108	111	130	152	144
99	131	124	116	133	142	147	140	136	140	125	102	100	100	108	113	110	127	164	191	207	215	210	192	154	116	78	61	76	101	101	83	73	79	103	107	90	83	89	81	61	53	65	85	97	112	124	152	179	183
89	96	73	61	86	111	124	139	156	156	129	113	108	113	126	128	120	116	123	131	139	153	171	176	165	127	108	99	100	104	95	81	89	106	118	120	112	113	119	111	96	80	74	76	80	96	128	153	172	190
68	84	74	76	95	119	168	202	208	208	192	189	209	203	181	164	128	119	140	145	130	113	108	104	85	74	86	115	118	98	70	61	68	94	105	107	110	110	111	118	128	133	118	90	76	104	135	139	130	121
67	108	121	106	102	99	103	127	139	138	150	195	243	260	226	152	98	116	161	179	155	123	101	85	60	42	66	92	95	71	43	44	65	80	98	115	119	107	87	85	120	143	132	102	78	82	93	99	99	94
48	76	89	93	101	106	131	140	114	98	108	139	192	219	200	144	105	126	185	188	153	118	107	102	96	81	78	84	81	72	70	80	89	89	91	99	110	97	74	79	105	132	141	128	102	90	93	96	98	108
34	59	71	77	118	155	169	169	140	100	80	91	128	162	165	134	103	125	153	151	130	123	126	139	139	127	113	107	114	115	115	126	125	121	114	112	109	105	122	152	184	196	191	169	130	94	71	59	66	70
40	67	69	98	155	211	239	244	213	156	108	89	129	180	184	142	94	101	133	144	131	109	95	92	92	102	123	142	145	131	112	109	112	119	152	155	140	132	151	197	233	246	240	212	162	117	89	72	66	83
46	70	89	125	200	252	277	290	277	229	157	120	148	190	196	147	110	112	134	159	149	128	94	53	40	60	92	117	120	113	104	96	78	81	104	136	142	129	135	157	171	179	162	127	85	64	55	51	68	88
66	93	109	139	166	168	157	156	160	153	128	96	97	109	109	120	120	116	111	110	161	179	153	114	81	77	92	106	118	125	131	128	107	83	91	100	103	100	103	110	125	121	100	62	43	50	66	75	82	100
72	112	122	127	133	136	130	111	87	75	87	98	97	95	111	128	146	139	90	95	111	132	136	108	84	79	95	114	134	154	158	164	170	164	145	119	92	82	109	162	196	193	151	104	83	99	114	114	115	110
70	99	102	92	94	111	136	135	112	111	129	165	210	234	231	207	173	132	103	86	100	105	95	86	63	53	61	73	79	77	83	101	123	131	124	113	103	93	105	143	173	173	142	111	107	117	118	106	91	88
66	75	64	49	58	112	169	195	178	131	134	162	199	256	287	264	207	151	118	137	168	193	209	183	134	104	95	74	51	46	55	69	84	83	68	68	80	81	76	86	108	116	113	105	109	123	119	105	98	90
79	101	71	39	44	85	139	162	126	101	103	119	154	170	175	171	158	135	132	168	221	267	287	268	230	192	160	114	66	36	40	61	69	69	59	61	82	95	96	104	109	108	100	86	73	65	66	76	91	109
55	53	49	43	44	95	147	159	122	63	63	103	122	153	183	184	172	158	152	165	172	165	148	119	100	104	115	97	64	52	59	71	90	91	91	101	119	139	147	147	142	145	134	111	84	56	52	71	101	128
32	47	55	49	66	119	184	209	174	117	103	103	148	194	221	212	191	167	154	146	119	113	111	99	86	83	80	82	69	47	49	57	61	75	71	64	63	67	73	71	96	125	138	116	91	69	56	52	64	96
46	68	76	78	83	112	136	145	141	121	107	106	89	89	101	103	113	144	166	144	103	95	139	171	163	140	128	120	119	119	100	79	85	93	86	75	66	69	65	49	50	84	85	71	61	65	64	51	57	94
49	77	90	97	104	111	107	117	142	169	188	160	118	92	75	70	84	106	134	129	79	65	83	105	126	130	139	163	179	169	145	131	127	120	90	69	90	108	92	61	62	72	76	55	47	46	50	38	54	107
46	80	101	115	129	136	134	154	175	175	171	168	162	146	138	130	120	117	122	118	93	68	72	91	115	146	165	167	153	129	111	118	143	137	92	79	88	101	95	83	88	103	103	87	65	54	48	62	86	122
40	59	77	101	120	130	162	186	183	143	105	117	138	138	116	122	129	119	104	80	65	72	94	133	169	170	152	133	115	102	93	111	121	106	88	88	119	131	115	102	92	71	60	64	71	79	93	87	113	140
46	79	108	140	166	196	216	231	204	142	96	75	97	109	122	144	152	152	113	86	78	98	121	127	146	139	115	102	105	119	137	139	124	106	111	127	129	118	105	109	100	86	81	79	89	89	72	76	100	144
56	89	118	140	151	151	143	132	128	124	89	65	63	78	93	102	98	74	77	79	109	131	116	103	116	134	138	134	140	149	132	104	84	90	114	133	116	94	92	109	123	125	128	120	102	87	76	62	84	102
46	77	97	117	123	114	110	102	118	141	137	110	109	116	118	130	108	115	124	156	185	192	156	112	129	137	117	109	120	119	97	73	64	72	100	101	90	85	99	118	114	110	120	134	139	139	128	115	109	103
55	77	103	126	131	123	105	93	94	114	121	113	106	97	103	136	168	181	202	206	199	176	127	97	106	106	85	73	84	112	112	106	113	111	93	77	65	80	102	108	98	104	117	119	126	133	127	112	104	88
40	70	100	132	141	138	132	119	127	141	144	133	105	67	61	91	107	112	127	118	97	82	69	83	117	120	100	87	101	124	147	164	151	113	100	88	85	85	82	77	87	108	128	127	107	96	91	86	88	84
57	104	154	176	152	117	135	146	147	142	124	132	136	136	124	116	99	92	94	107	98	79	78	101	130	133	134	128	135	156	168	172	145	104	76	77	81	82	70	62	73	108	131	115	95	93	87	88	92	83
52	101	149	154	118	116	150	206	223	182	144	151	188	191	170	147	116	97	109	109	129	137	130	132	118	94	98	121	143	157	171	198	198	151	118	92	74	71	63	59	70	85	92	92	94	113	141	146	137	121
49	86	112	118	97	76	111	149	168	164	150	168	172	151	112	95	124	131	111	108	118	147	169	163	135	111	113	141	161	153	154	171	178	158	123	88	72	69	63	61	74	95	114	118	125	140	142	134	116	94
53	72	91	104	107	120	131	132	133	142	151	153	138	100	68	80	111	152	145	119	123	143	165	166	135	94	93	89	78	76	87	124	145	130	97	95	106	120	116	105	102	104	113	122	132	143	142	127	101	78
44	69	83	86	113	153	182	179	160	152	155	157	136	104	79	68	80	84	98	106	129	165	170	138	97	86	77	78	76	81	110	138	143	111	86	96	141	174	173	151	116	101	102	109	120	129	136	126	100	73
60	73	63	69	99	163	216	221	197	188	200	204	186	171	175	172	156	147	136	151	173	188	166	123	86	79	114	136	131	117	104	104	103	96	76	78	93	110	108	93	88	94	116	129	116	101	93	84	71	48
65	87	91	97	129	166	182	163	144	134	128	131	123	135	170	193	189	168	144	138	132	126	110	89	88	105	118	122	114	94	83	84	98	110	125	126	119	122	129	124	106	104	118	123	118	112	110	109	84	67
80	121	149	182	202	190	166	135	100	73	91	114	130	153	174	173	157	130	111	88	88	90	90	113	147	163	150	128	96	80	73	82	74	72	101	134	159	178	184	175	157	141	125	118	111	102	98	111	108	88
62	91	119	155	173	182	192	185	156	140	149	189	224	223	199	163	155	160	139	137	123	119	104	90	105	121	119	97	87	95	117	125	106	79	91	142	178	183	176	170	159	152	149	139	117	82	64	70	87	90
60	78	87	107	128	159	210	254	254	209	201	222	225	222	197	158	139	159	185	179	178	166	124	97	96	118	142	162	174	181	181	175	156	107	81	93	105	106	121	136	148	143	130	122	98	73	58	91	117	121
43	46	45	49	69	105	161	196	178	160	144	137	145	152	144	123	120	147	175	184	163	125	97	76	83	115	158	191	199	179	136	109	92	67	46	54	68	78	101	135	136	121	102	94	106	110	117	135	152	144
27	30	28	44	60	86	115	117	109	88	106	139	132	108	118	125	128	147	180	214	207	166	122	97	96	102	126	151	147	111	66	43	50	48	47	56	61	61	67	80	100	107	105	108	99	113	121	112	100	96
32	44	48	46	54	79	98	100	79	77	73	77	87	115	145	170	163	141	134	153	167	143	107	100	112	136	148	143	122	93	59	47	62	77	88	105	107	95	91	97	121	145	131	90	77	84	105	113	109	104
41	66	83	100	120	134	144	136	120	97	77	76	95	118	165	198	196	159	124	137	142	117	92	81	102	131	143	138	134	120	98	92	109	137	149	145	141	145	140	144	148	161	145	99	54	60	77	85	83	91
53	92	133	160	173	178	164	142	137	144	143	136	116	110	105	143	179	176	163	162	169	166	144	144	164	180	184	181	181	185	151	113	122	144	148	125	104	88	89	99	116	133	133	114	91	60	50	65	85	101
55	99	126	144	155	138	109	77	78	111	156	202	209	161	146	164	196	214	212	225	222	196	193	214	245	266	258	238	222	189	146	123	132	166	187	186	154	108	88	103	120	131	124	105	88	67	60	96	131	149
38	60	84	113	134	143	116	77	57	64	110	166	214	228	208	210	207	199	210	225	215	188	156	139	133	139	147	144	134	118	101	104	113	126	151	170	165	127	95	104	114	104	75	77	95	84	87	105	114	94
46	69	98	136	172	176	144	109	102	93	84	97	103	110	122	128	128	133	159	191	194	160	115	80	63	76	111	143	158	153	148	151	140	110	100	106	105	94	102	128	142	128	102	96	111	118	119	133	115	72
62	91	110	143	168	167	149	137	141	148	139	110	90	93	108	116	108	91	95	129	146	124	89	58	59	97	120	140	155	154	149	144	127	103	81	66	63	65	76	102	130	137	116	95	83	76	75	84	81	76
80	98	109	130	159	186	193	202	214	193	178	152	124	125	131	139	142	124	129	169	196	185	146	105	81	72	75	85	94	107	112	116	109	86	71	62	70	88	96	105	119	124	110	79	47	39	46	45	57	77
51	68	67	88	131	174	202	218	210	186	185	187	163	126	116	122	136	151	163	173	173	175	168	145	116	91	79	93	121	130	121	91	74	72	69	85	120	146	154	155	154	139	108	65	44	52	66	68	63	70
58	61	66	84	144	199	207	186	148	117	128	174	182	163	134	136	154	156	167	160	137	138	156	160	153	130	114	128	138	137	114	92	78	77	87	94	113	131	137	135	115	85	60	45	46	78	101	106	102	86
67	92	67	73	131	203	240	233	199	155	156	175	178	139	109	87	71	91	131	165	181	196	180	144	145	162	162	149	137	134	136	124	123	149	153	147	139	132	121	102	84	58	40	36	50	66	75	73	60	49
56	60	58	80	151	240	303	326	322	300	265	242	220	184	137	90	59	51	117	183	214	217	160	122	149	191	205	188	159	145	128	96	87	96	115	109	102	98	93	92	89	88	84	80	88	95	89	79	63	53
43	52	38	60	107	148	181	192	213	232	234	222	194	171	155	121	83	91	136	189	210	187	141	101	114	130	107	77	76	80	77	60	36	47	48	54	64	85	102	110	126	131	124	122	120	111	101	101	98	90
44	42	47	73	112	145	157	160	171	193	199	191	171	141	127	122	103	127	168	193	186	161	122	100	101	72	53	64	88	108	103	95	87	59	43	41	62	88	106	122	133	126	114	111	103	82	64	72	85	86
36	44	64	113	161	192	187	152	147	145	150	149	153	167	166	138	116	115	160	171	149	101	72	82	77	70	72	106	143	152	142	126	112	98	76	79	93	109	137	151	142	108	83	91	100	93	85	93	107	113
31	43	59	88	129	141	119	101	122	162	164	166	165	168	183	164	125	144	168	181	154	118	110	118	141	134	126	134	148	144	118	102	93	94	91	82	82	93	109	123	117	100	95	113	138	148	141	135	128	115
46	56	55	69	100	119	95	71	86	103	130	125	117	105	79	89	107	138	175	189	178	144	121	124	129	144	164	171	171	164	147	119	105	102	104	112	124	135	143	133	115	95	93	105	119	135	134	124	112	105
50	83	110	128	162	170	157	156	136	118	112	120	106	88	70	84	132	187	216	208	184	165	131	91	84	103	130	143	147	149	143	137	121	120	118	123	143	156	155	133	123	114	103	98	98	104	107	97	81	70
60	116	145	166	172	156	159	170	176	168	158	131	104	79	76	110	164	194	205	201	182	155	127	108	95	99	115	130	132	131	126	120	110	98	90	77	66	78	80	79	81	89	89	83	84	94	98	94	77	67
40	72	101	126	149	159	155	155	127	103	140	151	139	136	146	202	239	259	268	251	209	153	106	89	107	146	186	211	216	194	181	161	142	133	109	73	63	67	79	81	93	88	72	60	63	85	114	125	121	115
36	63	94	128	163	192	208	186	119	90	134	198	217	205	215	237	236	200	191	222	218	173	109	73	72	73	109	145	152	153	157	172	175	169	155	127	102	97	83	75	81	84	80	76	93	124	146	151	127	101
31	60	82	97	106	130	154	157	115	77	119	186	208	207	218	241	214	157	142	164	185	164	125	96	79	91	110	149	181	182	190	184	155	120	91	77	77	67	56	74	98	113	121	123	122	125	113	83	60	50
44	62	70	62	62	83	119	134	118	97	125	165	195	212	233	247	243	212	178	175	163	130	102	99	120	137	154	174	179	175	165	141	111	87	79	80	75	64	71	107	137	133	111	97	99	96	76	56	45	55
65	83	81	71	70	105	138	147	133	115	108	104	105	115	129	129	122	118	121	127	125	117	94	79	80	90	116	142	167	169	144	111	90	96	112	126	116	94	94	117	113	91	89	104	127	148	143	118	108	108
63	83	72	67	74	102	130	140	147	152	147	126	100	97	107	123	136	139	134	131	136	134	128	113	102	113	133	163	179	185	162	110	79	70	91	110	108	103	110	115	98	68	55	81	113	132	135	148	163	173
40	41	46	60	80	108	148	185	199	217	231	221	191	165	155	146	167	173	165	136	119	131	139	142	136	121	110	107	111	119	111	79	58	73	96	110	103	115	136	145	123	88	70	73	82	83	84	92	116	144
49	49	42	45	59	99	156	197	220	223	217	214	203	166	112	91	89	111	108	96	104	134	166	177	164	136	105	93	101	114	109	87	84	95	116	111	94	105	135	142	130	104	86	90	99	96	82	69	68	72
79	89	73	65	65	74	89	106	109	116	147	167	172	157	115	69	69	71	79	70	59	76	89	97	108	113	107	108	108	101	88	73	78	102	112	108	105	125	134	128	117	110	102	101	102	103	103	100	88	82
87	109	113	119	120	119	120	104	91	116	153	194	225	218	181	158	136	115	103	81	64	54	59	72	109	159	180	180	173	157	126	90	66	70	90	110	122	132	129	117	112	115	111	103	105	115	131	134	122	115
84	111	120	129	150	172	176	190	182	160	180	205	220	213	204	206	201	175	139	110	79	61	59	62	71	96	108	121	135	130	120	98	90	105	137	165	187	183	150	113	86	85	84	79	90	105	114	112	102	92
68	89	88	85	80	76	102	111	101	114	125	159	176	162	169	184	187	155	134	127	117	116	107	83	75	84	100	120	126	110	94	97	107	118	122	145	159	160	138	92	61	61	71	78	92	104	105	97	85	82
58	83	94	87	75	78	68	72	90	90	121	161	178	181	175	176	152	130	117	128	149	132	106	83	89	112	138	154	150	117	99	114	128	120	109	103	114	114	98	68	47	59	85	103	120	124	105	86	79	78
45	59	70	66	58	56	62	57	57	99	138	192	245	259	263	225	163	129	140	167	172	156	104	79	83	112	131	140	135	125	132	159	179	173	140	111	94	91	82	63	43	51	65	80	86	92	98	96	98	108
28	42	52	62	69	83	76	74	103	124	127	180	209	204	187	160	147	154	178	192	180	132	85	55	71	86	92	95	96	90	96	117	150	156	127	99	102	127	138	114	80	57	59	76	102	127	140	141	132	120
40	62	94	124	140	137	140	137	123	103	104	123	165	165	145	148	160	189	232	239	217	169	118	105	101	87	72	60	71	77	75	89	98	96	83	70	91	125	131	122	106	82	69	77	86	115	147	155	152	148
66	97	119	138	148	163	171	173	155	114	73	104	143	152	126	89	88	93	110	139	155	156	145	133	127	108	76	63	76	90	93	88	83	77	76	83	86	79	83	95	116	125	111	86	71	82	121	141	150	151
68	85	81	79	86	117	177	215	209	187	158	138	138	135	110	85	67	71	79	83	96	109	112	117	124	120	103	86	82	79	83	90	88	84	88	82	71	62	57	75	102	119	117	102	73	64	60	76	70	69
50	60	55	50	48	80	128	159	172	164	134	105	90	85	95	100	121	121	121	115	102	95	104	118	125	121	108	90	85	98	119	136	143	143	131	110	83	63	59	68	86	104	127	136	119	80	59	50	52	53
28	34	46	48	45	74	126	160	177	186	179	152	114	90	87	108	129	144	150	140	111	93	105	147	176	172	143	109	84	75	78	80	85	102	117	114	97	72	58	63	80	100	112	124	120	94	73	80	87	79
28	41	51	54	64	97	133	156	165	177	188	181	165	130	107	105	121	132	136	130	105	110	142	180	212	219	206	181	147	116	96	84	72	70	82	95	96	85	72	72	78	89	104	113	122	138	153	171	171	157
32	34	46	72	90	109	120	104	105	125	141	148	159	168	167	174	188	183	155	117	98	100	122	139	160	184	202	217	212	177	150	126	94	71	52	53	65	74	81	83	81	80	77	77	88	111	151	172	174	159
48	63	85	115	137	132	120	124	129	141	153	154	171	198	217	221	210	194	174	159	130	121	101	74	61	71	102	152	177	161	132	104	82	66	72	75	84	95	108	115	112	101	77	48	32	49	74	95	106	109
60	60	59	83	95	103	122	138	144	137	127	127	147	172	173	154	125	110	132	165	169	164	147	112	96	98	113	130	125	90	66	69	76	109	121	147	145	138	148	159	161	138	109	82	58	45	61	76	82	84
69	75	74	98	133	164	191	186	141	83	54	60	87	104	111	113	99	97	115	129	120	115	126	118	110	130	144	132	96	65	56	60	76	86	113	129	139	135	133	134	127	112	101	101	104	101	90	105	111	104
87	104	103	130	168	193	201	175	119	73	54	63	80	84	90	104	125	149	164	157	129	130	123	107	93	89	96	106	114	118	113	112	115	127	130	153	150	127	116	117	119	111	107	110	111	97	89	89	112	116
76	90	94	118	156	194	211	200	182	155	140	144	144	130	123	143	156	169	171	146	112	90	92	79	72	80	98	119	142	152	141	130	128	130	137	139	126	114	102	96	100	106	95	90	97	91	70	74	90	93
49	54	53	76	114	131	165	212	230	224	188	150	129	116	112	108	110	131	150	157	136	113	106	123	144	165	187	192	165	135	117	109	119	128	140	156	149	120	100	89	86	102	124	126	115	91	57	45	60	69
39	49	66	100	107	106	124	173	241	259	227	192	180	177	162	133	124	161	196	202	171	133	112	134	194	232	247	230	193	167	161	154	135	123	126	127	108	83	65	49	75	129	167	177	156	111	73	58	64	77
32	57	81	94	109	97	96	115	138	172	182	186	210	212	178	145	161	233	304	324	298	228	170	152	157	162	153	136	118	132	144	138	124	109	112	111	95	75	61	73	99	144	180	180	148	111	85	82	86	83
28	51	63	72	92	124	151	154	131	112	125	148	164	158	163	156	170	217	245	277	296	289	253	201	153	89	93	110	135	138	123	106	79	75	79	83	80	79	84	78	84	97	102	97	85	69	70	76	80	78
32	63	88	98	122	170	212	227	204	177	177	175	151	149	157	172	167	146	133	163	216	269	292	259	168	103	88	127	139	128	101	79	84	85	89	100	107	111	106	88	69	60	66	76	84	95	99	111	126	141
42	72	96	114	129	130	143	182	205	215	227	224	208	190	199	169	118	66	54	95	145	188	222	214	167	96	86	82	109	118	102	107	110	105	98	107	132	143	140	121	88	78	84	92	105	106	94	87	97	122
54	87	115	135	139	119	97	121	160	190	225	247	278	321	311	241	147	79	62	99	137	167	175	162	127	99	71	63	72	86	97	105	132	143	140	149	151	142	127	97	73	60	57	54	67	82	83	78	89	109
54	79	100	117	117	98	81	100	140	186	237	276	300	319	299	226	141	69	52	79	111	138	145	118	93	79	88	87	85	80	67	75	91	108	111	106	100	86	74	64	47	56	55	57	75	100	114	122	117	96
51	77	105	130	137	126	114	124	147	177	194	184	165	169	162	144	116	85	74	101	138	174	178	153	122	117	131	157	164	140	117	96	107	125	131	132	111	91	78	55	41	57	75	70	71	76	74	72	68	61
52	71	105	155	175	171	168	203	223	217	203	150	101	89	93	87	73	70	86	111	134	149	152	156	143	133	159	180	180	157	112	75	82	104	121	109	92	70	70	65	51	59	67	70	64	56	58	62	55	33
46	63	93	134	143	117	111	127	178	198	187	164	139	138	121	92	79	91	122	142	132	117	113	111	122	125	133	146	143	119	84	60	67	110	136	145	120	96	89	97	96	94	85	75	68	70	89	104	100	78
58	79	109	143	159	143	118	138	141	135	155	151	151	153	155	166	164	179	194	197	182	158	133	125	106	83	81	83	89	93	90	66	66	89	126	165	178	161	157	169	179	180	160	130	108	91	98	130	150	148
56	92	115	151	192	216	215	189	158	138	138	158	147	144	169	203	237	244	221	186	160	138	121	116	115	97	71	56	37	51	67	66	62	80	111	142	173	194	195	182	161	157	128	103	71	44	49	77	111	133
49	75	98	126	151	178	193	197	192	194	223	214	190	171	192	262	298	284	241	194	163	156	146	152	157	138	110	74	52	58	76	83	85	87	83	91	101	114	120	103	93	94	110	95	79	53	48	75	101	110
53	83	95	93	98	96	110	134	167	201	226	212	155	106	123	164	191	181	139	111	108	102	106	102	89	84	92	88	84	95	111	106	95	87	81	72	65	65	63	55	46	64	76	80	64	49	63	105	132	134
80	120	143	142	113	93	85	79	71	87	106	110	88	59	59	93	113	107	107	125	144	157	145	138	127	124	132	146	137	139	137	134	147	149	147	148	132	99	65	40	27	38	61	84	93	83	95	140	185	210
73	131	168	183	170	149	136	128	116	95	90	99	97	81	76	89	103	103	101	107	105	105	119	138	155	169	173	158	137	117	107	110	121	136	149	153	140	109	75	49	38	46	83	116	130	112	106	136	158	178
75	130	172	179	164	138	130	130	133	145	164	189	198	173	143	132	140	153	146	110	76	63	90	122	140	154	168	181	195	204	188	150	121	94	94	101	96	79	69	61	64	77	90	109	117	102	85	88	92	106
78	124	142	138	125	110	99	90	76	78	116	167	197	181	145	121	121	142	150	124	98	108	127	137	131	138	155	181	215	231	215	178	134	110	111	126	127	115	96	98	91	86	89	105	127	117	94	80	75	91
66	97	104	99	97	99	96	90	76	75	96	142	179	185	170	154	136	116	106	115	128	150	155	129	114	112	119	126	131	144	149	154	148	117	94	88	90	94	102	109	130	123	108	109	119	122	105	90	90	102
44	67	75	83	98	100	108	115	110	107	129	158	187	198	181	177	172	146	117	101	126	148	132	103	89	105	114	102	113	120	123	127	135	113	83	73	94	113	123	146	155	148	134	132	157	173	192	184	148	119
44	59	68	84	116	144	153	159	165	160	153	161	186	173	132	128	163	180	156	123	121	150	160	147	140	125	106	100	97	112	103	104	124	135	131	128	115	112	116	128	155	160	147	135	125	136	142	141	133	127
72	94	88	88	92	94	97	111	129	136	130	132	133	119	81	74	114	133	115	81	77	123	160	173	160	141	126	101	95	82	67	66	91	124	144	163	160	134	114	105	97	101	113	117	113	113	133	139	134	135
81	105	106	100	117	117	105	108	126	142	167	178	176	152	102	108	128	139	130	105	83	84	96	91	82	88	99	99	79	55	58	65	74	65	70	86	114	131	127	96	69	55	86	95	97	109	136	167	175	165
60	65	71	105	143	183	201	189	173	167	172	180	157	110	108	130	181	219	228	213	186	156	132	115	100	104	112	98	73	65	73	110	126	116	90	86	100	125	139	130	84	77	105	137	142	152	172	178	179	161
66	92	111	139	181	201	220	241	240	226	211	171	121	94	74	100	146	166	158	137	132	136	139	121	127	141	137	118	93	85	115	148	174	183	172	136	107	92	87	99	109	107	146	174	202	225	227	216	187	146
80	115	136	156	161	165	187	219	243	241	227	213	175	132	91	80	105	142	134	111	113	130	129	124	115	133	147	127	100	98	122	138	141	148	154	143	114	81	79	102	119	121	117	119	126	146	159	146	126	107
45	68	87	116	147	176	219	246	238	215	201	187	162	122	106	93	121	155	173	165	172	188	185	149	144	138	141	134	104	94	92	88	83	98	133	146	137	149	154	173	173	147	135	129	132	136	131	117	96	77
26	47	68	78	82	90	135	195	233	240	236	223	166	131	116	112	95	103	125	133	146	152	145	136	109	93	90	84	69	66	73	61	56	74	97	104	119	133	157	165	151	133	131	157	180	184	170	133	108	91
47	78	117	133	109	89	96	129	167	178	164	163	156	151	166	142	119	112	129	137	122	114	113	111	115	114	110	109	112	103	88	83	69	70	93	119	134	155	142	138	134	126	131	158	166	155	124	92	78	75
46	88	123	139	166	157	149	144	128	97	83	102	141	175	179	184	194	214	224	192	152	118	99	102	107	115	118	115	118	117	107	107	122	118	107	95	95	85	72	73	94	98	102	102	102	91	81	69	64	65
47	78	100	135	170	217	224	199	169	124	97	122	144	142	133	131	157	177	169	145	102	69	62	59	98	122	118	114	121	113	105	119	135	141	121	94	85	80	62	71	99	119	110	103	85	83	96	113	123	112
45	84	123	136	156	148	129	125	105	94	107	133	146	141	130	132	153	161	159	142	119	97	67	66	81	114	124	129	151	170	164	155	162	154	140	134	135	124	94	86	121	157	170	156	129	115	131	149	147	134
36	68	96	104	92	67	58	66	77	65	77	97	105	121	139	154	152	129	100	100	100	105	107	92	108	107	94	114	151	177	181	164	144	132	117	104	115	117	100	92	108	136	143	119	87	75	86	104	114	103
38	67	69	64	61	70	98	134	144	135	127	121	153	181	189	173	169	132	96	82	104	136	159	164	147	114	96	116	169	212	214	190	165	137	95	75	80	96	101	85	76	78	81	71	59	62	77	82	79	85
47	71	85	71	62	73	91	130	140	125	100	90	108	136	139	144	158	174	151	124	95	93	122	132	119	93	77	118	173	202	202	164	123	99	74	60	81	105	109	109	112	124	133	127	120	126	123	103	84	66
55	109	141	149	136	103	76	82	103	110	99	77	90	112	121	132	163	182	182	142	91	72	90	119	116	88	84	102	132	153	142	116	105	92	80	77	84	83	93	114	155	192	196	182	175	169	149	125	109	95
68	121	176	205	192	139	104	113	140	159	155	135	131	118	116	112	101	96	114	113	94	78	98	128	144	132	92	80	96	95	92	102	114	123	110	89	72	68	67	95	123	128	116	108	110	119	119	111	125	139
62	108	147	165	159	144	124	134	151	148	132	117	116	135	149	142	105	79	67	74	73	79	106	152	186	163	126	109	123	148	151	157	178	177	151	113	79	53	61	78	96	94	80	82	97	93	74	68	79	94
69	112	148	175	184	189	199	197	189	180	154	130	136	158	174	172	153	115	103	105	113	114	119	137	146	141	124	133	173	198	192	176	162	138	118	91	59	49	56	84	106	101	98	102	106	105	94	83	92	94
74	118	146	155	160	180	216	250	265	261	237	205	189	193	205	209	191	170	164	166	166	156	149	136	124	102	91	87	90	104	118	115	106	107	104	98	101	101	98	90	91	86	79	84	101	118	129	133	123	112
76	109	114	123	123	129	153	178	205	221	217	204	193	182	165	150	142	134	134	146	144	140	133	142	141	128	108	83	70	88	109	125	132	126	127	134	153	151	118	89	65	51	54	70	87	105	120	117	113	105
56	65	69	93	135	167	181	183	178	183	189	199	216	214	196	183	164	153	178	197	200	176	152	134	121	110	91	78	71	80	106	123	123	113	103	107	116	113	108	97	95	92	99	109	111	98	85	86	79	85
42	58	67	104	156	202	216	195	157	116	100	112	135	157	171	171	154	140	150	191	222	219	179	136	101	71	63	64	78	85	80	75	68	65	63	65	66	65	82	103	106	96	97	108	105	79	52	42	45	45
37	72	111	154	183	193	193	172	116	76	63	78	114	138	177	225	245	225	198	191	208	208	200	184	155	126	92	84	88	95	92	77	61	55	58	52	50	50	69	87	81	70	77	100	112	101	79	61	45	28
31	72	131	178	195	199	197	168	123	74	65	97	103	121	155	198	234	228	201	192	193	205	213	215	200	162	109	97	112	128	132	125	124	110	87	76	74	80	86	84	85	81	84	95	102	92	93	86	67	53
33	67	111	163	201	214	218	203	156	119	108	117	147	142	135	130	167	206	217	222	220	194	170	150	125	93	82	91	112	111	108	115	116	117	100	77	69	61	65	82	110	136	146	133	94	80	78	81	84	78
54	77	88	101	106	108	109	113	131	143	146	171	184	181	145	98	88	114	137	151	136	123	108	78	49	51	62	85	85	77	72	76	91	83	70	56	47	46	43	49	69	100	127	136	125	96	75	58	64	73
48	68	59	57	78	82	83	98	119	130	108	107	118	123	105	69	61	67	69	73	90	100	95	63	44	64	94	99	84	68	76	85	79	71	54	53	55	78	96	92	88	85	99	135	144	124	79	55	56	74
41	55	49	60	101	142	161	157	133	95	87	101	133	150	152	120	89	86	91	103	119	139	134	111	90	107	131	121	105	112	112	114	117	109	95	74	94	132	170	182	157	120	105	109	117	96	75	76	104	109
75	81	62	59	86	111	125	109	72	58	74	124	156	163	143	91	79	112	152	160	152	148	135	134	158	187	194	182	170	145	127	109	96	88	72	68	80	118	153	167	164	151	140	146	139	123	105	116	126	124
96	109	71	57	64	69	81	85	72	68	82	99	106	110	105	90	90	143	176	156	122	89	82	104	130	138	138	125	112	108	106	129	146	139	106	69	59	76	91	103	118	141	159	161	156	159	157	149	133	117
81	72	55	59	65	84	120	158	185	182	163	141	141	155	168	161	151	142	132	112	96	100	103	116	120	108	98	100	105	90	89	108	135	140	118	88	88	102	114	126	143	156	154	137	124	127	146	154	142	122
37	44	45	52	68	87	127	164	182	171	142	143	162	185	196	182	143	114	99	98	117	129	124	122	116	112	127	160	184	176	138	108	96	98	97	102	112	143	160	167	176	184	182	158	120	98	84	84	96	98
25	42	65	79	81	109	133	132	116	100	84	96	139	172	192	197	185	163	146	147	157	156	149	143	143	145	163	185	197	187	147	102	77	70	78	83	110	137	163	175	170	158	145	136	118	77	46	52	70	79
21	55	94	124	149	175	191	173	144	106	81	81	90	114	155	185	186	165	145	144	165	185	179	168	165	148	135	135	147	151	147	125	92	86	93	109	110	126	140	142	146	147	147	150	142	109	68	52	90	107
37	78	133	177	210	234	228	190	157	147	131	108	83	88	114	138	141	136	138	154	175	167	134	111	102	109	121	129	131	141	144	137	115	95	107	131	143	137	126	116	119	125	132	141	141	118	82	86	110	137
70	118	153	168	180	186	163	132	126	143	149	125	96	82	95	93	79	82	110	152	179	177	138	89	82	92	111	124	119	106	115	137	132	129	137	142	135	120	101	86	65	53	46	47	60	81	99	101	124	144
78	123	134	134	138	159	177	161	160	158	165	156	128	130	133	109	83	80	102	123	143	153	140	127	121	122	126	113	93	74	69	82	91	98	113	132	139	132	118	90	70	46	32	32	42	66	82	81	75	87
69	88	93	81	92	126	145	149	125	119	126	158	185	188	180	149	103	78	76	81	80	96	124	149	171	160	143	116	101	101	99	99	97	93	98	112	110	111	101	93	82	70	69	73	77	87	85	73	68	79
58	79	76	86	105	149	179	168	143	96	93	101	112	132	140	136	125	117	120	113	112	118	122	129	121	115	113	108	100	121	123	112	91	77	77	77	82	78	73	84	104	107	103	108	121	130	122	115	107	104
75	81	74	66	82	104	131	130	113	103	82	95	123	136	155	170	167	154	147	156	155	142	115	85	80	77	87	87	87	109	127	145	137	129	131	144	122	87	69	78	99	103	89	73	66	75	92	102	120	126
80	110	101	91	75	79	90	119	130	116	111	135	187	225	228	212	177	134	110	107	110	108	82	68	68	81	111	105	84	75	92	103	109	108	129	149	131	94	72	91	109	108	96	75	57	54	58	77	100	109
52	72	95	115	114	100	131	179	193	184	162	177	215	223	205	182	143	112	102	98	94	93	95	93	96	96	106	133	123	112	94	105	98	107	133	156	148	111	89	100	110	100	86	76	68	72	81	104	133	145
24	46	76	96	92	72	82	116	151	168	176	185	169	158	165	163	157	157	163	155	141	146	146	139	115	91	102	110	115	100	94	92	77	80	91	104	107	90	78	85	108	112	91	66	55	68	102	130	145	130
24	37	57	72	68	70	87	113	123	156	171	139	109	119	161	181	149	116	85	94	111	131	139	131	120	112	114	121	116	112	111	101	84	72	69	70	75	76	59	62	77	91	87	67	57	78	111	143	149	112
41	66	86	101	108	111	127	120	107	112	118	106	88	125	179	173	130	83	77	76	93	107	106	104	102	93	93	92	101	115	120	109	85	78	79	82	88	90	82	64	68	81	82	74	64	69	87	98	98	83
38	57	77	91	109	130	143	144	138	143	152	156	166	196	206	197	166	158	153	170	171	169	163	151	131	98	65	56	72	86	92	84	70	75	96	108	127	137	133	117	98	89	97	95	93	104	110	135	148	131
43	52	49	51	69	91	119	147	158	159	146	116	94	110	133	143	164	187	214	235	245	249	238	210	175	132	95	72	65	85	95	84	76	76	72	82	95	116	122	108	87	78	74	82	83	81	96	109	152	178
42	55	39	31	53	90	133	176	204	204	182	149	129	133	151	157	173	203	226	223	210	208	191	166	138	115	96	81	81	99	127	137	132	126	118	98	103	106	109	117	123	115	116	116	115	100	72	91	121	159
46	56	56	40	32	56	101	152	193	229	264	279	257	223	169	134	146	200	235	219	180	188	196	173	141	110	79	56	49	73	101	116	128	120	103	94	92	99	104	117	129	124	124	126	129	125	115	114	143	153
53	74	76	61	47	58	101	139	163	177	200	237	251	216	166	122	113	157	175	138	104	128	166	156	124	87	70	54	58	70	81	93	102	116	118	120	131	130	116	106	99	95	90	99	102	111	127	143	153	154
59	91	105	98	73	68	80	88	92	84	98	141	205	254	248	203	167	155	148	99	58	92	123	129	110	99	81	71	89	91	71	73	91	96	101	115	137	133	118	109	107	109	115	97	90	98	120	143	160	163
50	67	91	99	84	72	66	68	75	90	92	112	158	193	196	170	138	143	146	120	88	103	136	142	136	108	70	77	94	107	111	125	145	136	106	94	106	130	123	122	129	126	126	129	117	120	130	143	148	143
69	102	115	120	114	110	115	118	119	124	137	126	122	130	105	80	95	134	174	191	194	198	184	155	114	76	67	73	130	152	145	155	164	149	110	79	78	73	87	105	115	119	126	142	148	145	144	137	135	133
108	136	140	141	139	135	136	127	114	117	120	113	107	99	85	91	119	175	216	236	237	214	182	129	77	57	61	110	144	157	149	133	129	125	117	105	87	80	73	86	103	98	98	107	119	137	150	153	137	120
103	132	131	141	157	165	159	148	126	121	130	121	106	100	93	93	120	142	149	141	121	107	97	84	57	59	96	142	172	174	153	136	131	128	129	125	99	70	65	84	106	113	108	110	109	124	150	149	130	107
83	115	141	174	211	240	247	217	169	136	123	123	121	107	92	93	102	106	106	109	114	108	108	102	96	94	133	191	222	211	173	133	108	104	103	103	96	88	93	115	125	106	97	102	101	102	109	120	112	86
41	56	69	90	121	163	199	198	158	100	66	66	83	97	121	152	167	173	172	172	164	143	127	113	106	111	114	156	202	207	184	143	105	80	83	97	108	122	136	132	107	75	76	93	96	81	85	117	138	129
34	54	73	77	82	102	124	141	119	82	60	57	75	91	108	135	138	128	126	129	120	109	103	110	121	106	98	111	131	146	142	115	78	61	59	81	112	128	128	108	75	43	44	71	72	61	74	105	130	121
48	67	101	131	138	137	143	140	136	117	101	99	87	67	58	81	94	85	85	83	74	76	91	96	97	92	78	91	98	89	84	77	59	48	56	67	89	108	103	95	84	63	64	74	81	79	78	86	87	83
45	76	101	120	120	109	106	119	127	140	158	158	140	100	82	105	141	159	151	131	116	113	137	147	120	76	59	80	99	100	99	97	95	87	71	72	76	69	67	70	84	94	100	110	112	115	114	112	112	103
69	70	66	67	61	70	98	130	160	183	195	200	193	162	117	109	114	134	145	137	116	110	123	130	107	73	59	96	135	148	145	137	126	103	83	77	85	88	80	81	95	105	97	88	87	82	87	83	83	85
65	72	62	62	81	132	201	243	255	247	234	228	223	211	179	134	113	126	162	191	197	174	151	135	107	71	69	95	120	144	168	191	191	160	123	114	126	144	165	171	166	144	115	99	103	127	131	127	122	110
54	66	80	109	150	218	283	299	279	249	241	241	251	267	264	241	204	185	212	251	268	252	218	181	149	134	138	159	166	186	212	231	226	190	150	132	131	143	160	175	194	191	163	136	136	162	171	171	166	159
39	62	96	137	184	239	264	235	190	168	162	167	164	153	142	125	105	89	95	131	160	150	119	104	93	74	66	82	99	131	179	213	221	203	184	165	141	116	99	104	136	163	150	118	108	118	144	165	165	149
45	68	86	113	150	196	210	180	151	146	184	197	181	165	137	111	87	50	44	72	91	99	91	94	110	111	114	114	124	145	157	164	166	169	180	181	159	123	90	73	86	106	114	104	91	103	113	131	143	130
53	69	77	100	142	185	203	179	152	147	153	156	180	197	181	152	135	106	99	125	170	183	174	196	236	263	266	261	230	189	164	133	106	98	104	104	93	84	75	57	58	75	96	121	141	145	134	127	109	88
41	60	73	99	137	179	208	228	223	182	156	145	150	159	139	120	125	138	158	187	178	147	127	129	163	193	204	180	137	115	118	133	125	99	77	54	42	55	61	54	49	60	88	112	124	120	107	87	73	68
50	101	150	183	198	194	189	187	178	158	141	169	230	240	200	169	165	164	156	139	126	94	54	51	59	78	87	70	52	52	95	131	140	136	113	86	81	95	103	78	48	34	49	63	64	67	71	77	89	115
63	130	185	199	211	208	198	190	166	117	112	153	201	215	200	201	200	167	126	120	120	117	90	47	35	45	58	56	41	39	51	59	63	70	90	111	133	149	150	131	91	65	66	84	94	101	109	112	119	133
45	82	94	96	118	162	192	193	170	132	105	109	120	103	94	124	150	139	113	97	115	124	98	58	39	60	87	93	85	70	63	59	45	56	73	98	104	97	94	105	116	123	141	152	155	155	151	144	153	163
30	52	68	61	74	97	125	147	153	154	151	139	136	119	112	138	167	157	120	112	133	149	137	103	75	70	82	91	86	79	81	85	87	78	77	74	67	42	32	49	69	93	112	127	148	147	126	110	108	117
31	65	88	98	82	53	67	93	121	132	132	138	139	174	203	223	215	179	140	120	118	133	121	82	63	77	99	109	109	96	94	106	118	137	121	93	61	32	31	49	61	57	53	69	91	114	115	104	82	62
34	59	86	87	67	65	95	137	164	157	125	88	88	111	153	168	164	152	141	130	130	128	107	87	93	133	184	223	236	215	173	146	149	164	162	118	64	59	61	81	87	80	67	47	61	86	109	109	84	68
50	87	96	93	75	53	84	124	153	174	171	150	111	92	95	113	126	136	153	164	158	159	160	148	152	173	191	210	223	213	189	165	158	176	162	111	91	92	115	119	128	131	105	78	61	73	98	106	96	101
42	62	78	85	74	69	84	114	151	171	168	190	178	138	110	108	109	99	91	79	68	72	82	86	103	116	118	119	124	122	114	115	131	154	161	140	113	117	87	77	81	91	81	47	38	61	89	118	137	166
36	51	85	115	132	139	162	195	201	164	133	136	192	190	168	152	136	113	87	70	59	64	73	88	107	118	114	110	104	89	79	99	127	167	181	169	143	105	73	61	85	107	99	88	83	84	95	101	111	124
39	60	90	127	137	142	169	190	171	151	108	140	176	206	209	198	177	151	139	127	130	135	134	128	117	96	76	83	100	97	91	90	99	108	117	111	96	83	67	90	124	148	146	123	103	94	81	64	52	59
71	88	104	95	78	93	125	142	156	156	173	175	187	182	189	204	219	232	222	200	188	177	158	135	123	101	85	100	133	149	135	111	87	79	71	60	56	52	62	80	104	118	106	83	62	52	57	57	49	51
77	100	99	80	63	85	137	186	194	207	208	196	171	141	133	135	144	172	178	155	123	106	95	104	122	133	136	146	156	149	124	97	79	75	76	65	59	73	78	81	71	59	65	72	71	70	65	60	69	77
59	74	77	85	96	116	139	163	175	158	130	122	128	124	102	79	94	140	187	190	164	129	95	74	90	104	112	112	110	87	62	46	50	68	83	92	95	98	94	81	66	65	88	120	121	90	59	43	37	48
54	73	91	111	136	161	176	180	174	148	124	123	140	147	127	112	117	165	221	240	210	157	98	77	91	110	120	133	120	95	66	53	67	91	116	126	121	110	95	79	72	73	89	105	102	83	65	54	59	74
67	98	113	123	139	166	196	221	213	191	177	172	176	170	164	149	151	175	210	225	198	166	131	113	132	154	174	170	163	132	101	86	85	93	102	102	106	109	93	71	53	53	60	80	93	95	98	99	113	136
83	132	146	124	110	123	143	136	112	96	99	137	176	207	215	203	175	157	153	151	146	130	119	111	121	122	112	111	98	100	110	110	114	109	96	98	113	130	124	97	98	106	113	110	120	118	95	83	94	116
62	89	95	85	78	112	141	142	108	70	74	93	150	196	219	199	156	120	123	123	113	110	89	71	71	88	94	79	78	95	112	116	107	100	101	108	129	138	129	118	126	141	133	123	117	121	116	107	115	115
30	46	59	68	97	138	177	181	160	133	92	89	113	157	183	166	130	113	109	119	143	150	127	95	87	116	133	120	105	111	133	143	135	128	121	112	100	91	75	65	77	101	112	106	124	131	107	91	108	113
30	55	101	149	180	204	199	184	170	144	131	116	114	120	129	130	113	91	86	89	105	131	132	95	81	98	131	131	103	83	93	91	86	90	89	106	111	111	105	94	105	117	126	127	127	119	93	87	97	111
47	86	125	163	188	182	154	126	91	87	115	130	123	105	115	118	110	108	95	89	113	138	136	107	63	51	75	93	86	76	73	83	77	66	74	90	124	137	135	143	165	187	193	188	184	166	136	114	116	106
44	71	91	119	150	162	152	127	104	89	104	123	113	103	103	101	95	93	110	147	194	218	196	134	73	61	79	100	103	95	101	105	107	105	84	99	110	109	102	101	120	156	186	200	209	188	138	93	80	75
77	98	99	105	129	133	115	103	78	68	86	93	97	108	116	87	50	57	90	139	182	210	179	118	85	92	135	152	152	140	126	113	102	101	112	123	138	127	94	70	61	91	118	140	141	127	94	72	70	81
90	123	117	118	118	102	85	87	95	109	131	150	160	160	152	120	97	109	137	153	160	154	139	96	68	85	122	152	169	181	170	139	114	105	104	135	153	141	107	66	56	79	108	97	90	95	104	107	117	114
79	100	122	132	130	112	104	117	139	159	174	179	169	152	144	157	175	205	213	198	182	175	159	124	95	86	86	103	120	130	129	123	107	91	80	86	113	126	125	121	111	132	136	125	108	116	131	124	109	90
41	60	73	90	92	88	94	113	136	137	140	144	132	101	89	110	147	160	150	140	138	150	146	150	141	123	102	92	89	79	69	86	114	109	72	57	70	97	133	158	159	149	137	113	108	121	119	98	77	65
69	84	101	113	118	120	116	113	115	129	140	177	184	157	127	136	156	168	155	146	145	128	127	126	138	128	110	108	108	85	64	77	117	131	105	86	83	105	147	178	179	165	143	121	120	143	158	147	129	110
81	115	130	147	165	183	189	171	165	141	138	141	153	133	111	98	103	98	103	126	155	186	207	231	227	204	168	163	154	123	83	77	104	121	114	103	95	90	103	127	138	137	129	115	118	144	164	153	114	80
57	71	82	102	125	133	120	104	108	136	140	151	140	134	122	139	140	118	77	78	116	144	156	153	149	140	124	120	133	122	93	71	66	78	93	96	104	102	97	98	103	103	97	90	90	103	105	85	54	29
50	69	82	110	129	134	121	98	113	157	193	182	183	171	170	168	167	132	105	113	150	177	160	124	105	104	99	110	122	118	98	72	72	76	68	78	91	105	106	118	127	127	124	109	100	95	81	56	31	20
53	68	74	85	108	127	148	151	146	152	140	127	133	157	152	122	101	98	91	108	137	148	144	131	126	125	121	114	117	100	62	68	87	109	112	87	89	97	100	118	141	150	152	147	137	143	137	114	86	63
52	75	85	100	125	162	195	214	219	203	168	140	157	176	159	109	78	123	162	148	100	82	117	156	174	175	157	149	143	115	90	81	105	120	111	98	103	122	151	180	192	185	161	127	115	125	140	155	147	113
45	70	75	91	122	155	198	234	246	238	211	190	189	189	176	131	139	190	250	236	167	119	106	111	123	128	140	150	157	151	137	126	111	103	106	105	118	144	155	161	150	130	103	64	50	62	78	84	80	63
44	72	99	122	144	153	150	154	156	146	139	127	115	114	120	130	153	213	262	276	251	204	162	124	110	118	128	134	124	109	95	91	75	74	77	90	105	116	120	113	109	104	92	75	59	62	88	96	81	63
38	65	90	128	146	139	122	112	119	131	154	169	155	127	106	99	111	130	174	218	226	215	174	124	111	106	105	112	115	106	98	89	95	109	129	136	143	144	143	138	128	132	134	97	70	74	96	124	127	116
33	53	81	114	145	145	128	123	134	144	161	174	196	194	163	129	103	86	101	134	157	156	139	146	166	149	120	108	107	94	94	118	153	182	176	156	136	117	111	105	93	78	62	60	60	66	97	118	120	109
51	78	100	138	158	152	118	98	103	102	90	104	134	167	173	157	138	115	119	141	153	139	123	125	133	128	113	113	120	127	136	171	208	212	183	135	100	83	80	100	108	94	70	56	80	111	122	124	116	102
48	68	75	91	117	132	127	120	132	124	103	79	88	103	102	112	123	128	149	172	196	193	168	161	177	178	192	217	218	188	163	160	170	177	174	166	154	123	98	92	129	146	123	97	90	108	120	112	96	85
55	74	92	113	142	158	158	150	136	126	102	107	111	101	100	99	117	127	122	117	122	127	126	147	173	207	236	241	216	168	113	77	64	75	99	120	133	121	81	70	100	138	134	109	106	113	120	119	106	99
42	71	100	150	186	193	177	155	129	98	107	119	119	108	90	100	117	121	100	104	129	145	156	156	165	164	176	182	157	122	81	42	33	37	52	69	72	72	70	72	102	121	117	107	116	132	120	108	111	109
39	53	85	130	178	197	194	184	158	139	128	139	124	123	142	154	166	154	128	103	117	130	125	125	110	108	123	122	106	87	64	54	56	65	68	55	54	68	87	103	127	115	80	73	85	88	84	89	109	133
67	69	61	71	102	132	147	152	170	183	187	167	134	127	155	177	193	192	163	139	110	90	130	167	191	195	183	150	105	75	86	105	134	144	128	118	105	106	102	99	110	118	108	90	88	101	109	121	133	138
82	101	81	98	134	155	136	118	124	157	200	205	172	160	159	148	147	151	144	117	91	87	111	151	164	178	172	136	90	82	102	148	172	173	178	174	171	163	149	146	175	201	199	168	136	128	145	156	149	132
54	52	70	114	177	210	195	152	130	138	158	177	175	169	160	152	132	116	103	96	81	92	117	120	128	142	155	138	108	85	95	101	99	112	144	172	163	137	115	103	120	152	174	173	166	172	168	144	111	101
31	49	67	99	123	138	149	178	186	182	213	255	280	271	259	239	217	190	154	111	94	100	133	142	142	165	154	138	130	119	114	91	69	71	96	119	109	91	85	86	98	127	154	158	155	150	131	103	84	78
41	67	88	96	90	90	114	145	162	148	142	163	176	188	201	219	236	238	231	196	145	123	97	105	113	110	96	96	100	115	102	84	76	85	104	114	119	123	124	122	112	108	101	79	66	80	87	90	99	110
55	63	66	73	86	92	102	170	196	174	125	130	138	142	154	186	203	200	177	151	118	88	77	59	55	52	66	85	113	112	110	116	137	157	156	147	132	119	113	93	76	77	71	44	26	50	83	105	119	133
69	80	73	84	90	94	111	128	147	119	112	113	126	117	123	140	169	180	155	119	101	92	87	94	75	75	93	134	156	169	178	187	220	221	183	127	77	76	94	102	104	110	118	90	61	73	108	128	143	160
63	74	72	76	99	127	146	176	163	133	103	121	127	115	92	100	116	116	101	82	77	100	127	145	145	125	126	133	136	141	138	150	163	174	158	105	68	73	102	109	100	117	140	129	94	93	112	132	144	155
50	62	68	78	95	138	191	223	214	175	140	111	99	108	120	119	105	88	95	104	108	108	123	145	135	101	94	89	91	96	93	81	97	112	110	104	89	100	116	110	101	115	145	147	124	108	103	104	120	142
43	53	55	67	84	103	120	135	146	146	130	106	94	97	113	116	112	121	139	165	159	141	130	112	94	88	90	110	111	103	92	79	66	60	57	47	58	74	84	93	114	147	170	169	157	140	119	109	113	126
69	82	91	117	143	152	133	112	103	104	119	125	124	128	143	161	170	177	214	235	226	201	159	138	122	109	130	134	135	138	135	120	103	74	45	37	42	63	85	106	130	149	148	135	126	120	119	122	133	144
59	71	83	111	137	145	140	108	66	50	71	106	154	201	227	207	174	152	135	155	157	144	132	113	106	111	134	161	183	192	186	164	131	96	65	45	50	67	78	77	90	98	96	96	98	95	90	113	140	152
43	54	65	88	106	131	152	148	112	84	76	102	164	222	245	222	168	102	79	85	100	105	107	103	96	96	114	151	171	158	131	95	67	57	57	57	70	87	83	80	94	120	139	145	124	78	72	91	119	144
45	59	65	68	79	109	155	182	175	150	130	126	148	185	189	168	136	108	101	129	127	112	92	86	93	101	123	135	128	107	76	63	69	80	88	100	113	131	146	146	168	183	179	164	119	76	65	99	144	161
50	76	90	92	94	111	136	157	165	167	159	155	183	198	199	187	194	185	171	171	172	147	119	107	131	161	164	161	148	120	97	68	83	112	124	122	126	138	140	135	134	114	91	71	53	51	76	111	125	113
32	59	85	122	159	196	237	280	315	328	319	296	269	244	189	154	145	141	123	132	158	180	185	189	198	194	183	169	161	147	113	99	111	150	166	153	136	114	102	103	109	107	81	58	59	64	74	78	78	70
21	39	77	107	132	156	190	223	239	227	195	162	142	132	142	124	126	126	114	117	152	181	198	225	245	234	194	163	136	126	129	115	124	132	142	130	111	104	102	119	160	161	128	103	92	98	101	99	86	74
34	57	78	104	97	94	108	128	127	110	112	111	102	135	174	186	180	181	174	168	150	126	121	138	174	200	205	189	162	134	120	108	84	81	95	110	113	99	93	104	125	131	115	94	97	106	104	112	97	79
50	56	54	61	72	96	125	127	116	112	140	162	185	218	258	248	208	171	143	116	100	88	75	86	113	148	179	195	177	136	116	99	70	46	53	57	57	59	63	76	98	110	116	132	128	101	89	94	101	81
69	62	51	61	87	119	132	119	107	113	124	121	110	175	257	282	265	232	188	148	124	121	109	86	69	79	110	130	119	96	82	69	70	55	43	34	47	62	80	95	105	104	106	113	126	106	84	98	123	145
57	68	56	72	94	120	141	148	169	189	183	128	94	116	185	225	234	208	178	168	165	168	159	124	85	71	99	132	138	120	92	75	74	81	74	71	67	90	108	118	128	113	83	75	74	67	52	61	90	109
54	60	60	78	83	84	90	106	125	132	134	113	90	115	144	158	147	158	152	145	141	137	135	121	91	86	132	182	206	200	174	133	124	122	109	93	87	93	109	122	129	113	80	69	76	70	63	67	86	97
53	59	52	57	71	67	79	103	122	131	113	114	118	123	131	118	126	141	165	167	150	136	122	104	85	80	110	152	174	178	175	160	135	102	85	80	80	94	122	130	122	102	99	113	126	112	84	71	76	65
46	51	37	58	83	85	96	124	139	124	104	81	79	97	105	95	105	162	184	179	154	125	114	118	113	105	107	100	87	92	114	131	122	87	55	64	84	101	106	100	87	87	103	129	136	110	74	54	51	54
30	32	39	60	74	75	86	109	133	136	116	105	104	102	91	96	121	159	195	193	181	159	154	165	168	150	122	96	75	78	110	136	140	116	88	90	112	128	134	126	113	108	104	94	75	59	42	59	88	88
25	35	48	64	78	93	110	127	130	129	146	157	147	127	96	74	85	108	122	149	169	183	188	192	175	150	135	120	114	117	120	124	136	131	107	104	120	124	128	146	149	132	102	72	60	57	66	85	103	99
25	35	42	51	72	100	131	137	117	112	143	187	195	158	102	95	105	94	98	121	150	162	172	182	195	206	204	189	169	155	139	130	125	120	112	107	103	91	92	101	122	117	95	73	66	82	90	94	91	86
27	38	54	66	81	112	138	140	123	116	171	215	211	176	137	138	145	126	109	104	100	95	104	133	152	166	165	138	126	143	168	177	179	171	154	143	118	83	60	68	74	79	62	55	56	86	122	132	133	129
45	69	88	104	119	125	113	112	88	85	126	174	174	149	152	183	203	188	167	138	96	84	99	103	107	103	86	81	104	145	177	181	156	132	124	117	102	87	84	87	88	70	71	77	95	120	140	142	139	145
40	64	89	109	109	100	108	105	94	76	91	110	119	139	179	231	257	246	208	157	118	104	118	133	123	107	107	124	158	198	226	219	183	144	123	110	92	91	109	122	119	104	94	124	154	166	156	129	102	97
29	46	78	114	138	161	179	198	177	135	115	114	121	154	207	253	269	247	200	138	89	80	87	89	97	113	129	162	184	186	176	149	123	110	106	98	90	96	122	152	156	128	98	82	84	97	103	99	87	79
24	47	71	100	137	179	205	194	163	122	97	102	119	150	195	226	227	210	182	153	130	115	113	114	114	101	116	136	141	124	100	78	53	64	101	124	119	118	121	126	127	117	90	75	87	109	133	154	162	161
29	33	45	68	96	117	120	110	84	72	87	118	157	210	247	250	224	193	196	207	205	189	167	168	170	159	137	125	102	81	77	65	65	75	100	115	107	93	83	88	101	108	116	122	131	159	177	175	153	124
41	60	70	92	119	132	122	94	93	96	103	111	122	149	180	198	200	198	202	203	172	119	100	121	173	189	173	133	85	62	83	123	145	165	183	171	126	79	60	66	89	105	106	99	101	102	104	115	98	63
63	82	100	139	174	175	143	120	114	142	173	181	178	186	195	216	230	224	203	153	97	72	67	113	164	179	157	107	62	56	86	128	162	194	217	216	186	138	98	94	97	98	103	99	72	62	64	70	75	48
61	69	85	118	151	165	152	128	139	176	215	213	198	194	193	190	195	174	146	112	86	81	112	135	145	129	91	61	47	52	82	107	114	112	109	104	107	102	110	120	127	122	107	90	79	64	55	62	58	50
63	85	80	91	109	116	116	117	109	105	127	138	120	119	151	178	157	125	110	115	119	135	143	146	136	114	95	81	87	104	115	123	119	101	77	71	76	84	104	132	139	116	88	86	75	79	79	76	80	77
61	78	101	124	133	138	130	111	88	76	98	120	117	114	136	188	198	179	171	178	174	174	172	151	137	120	103	108	127	135	131	125	127	129	131	128	125	114	116	123	113	81	56	62	93	113	129	138	150	154
48	88	125	156	172	152	119	100	78	62	76	125	132	112	117	129	158	157	152	136	138	138	154	173	152	125	112	101	103	105	93	93	111	136	158	176	172	150	139	120	101	80	67	98	128	155	170	164	152	138
51	73	84	109	118	111	98	79	84	89	97	113	167	179	154	143	148	147	117	95	78	80	80	93	107	107	113	123	124	121	113	110	117	122	129	135	132	119	95	95	103	121	152	180	190	190	182	154	117	92
39	45	58	80	121	148	142	151	180	195	173	173	163	156	127	118	135	143	116	93	97	91	95	104	114	122	134	131	125	118	109	104	102	100	104	130	132	100	69	54	76	117	168	199	182	149	116	100	83	83
35	40	44	87	124	128	124	124	151	190	179	144	113	82	71	79	120	139	127	109	122	146	155	160	137	105	86	85	90	95	95	94	83	69	80	101	109	91	60	48	57	86	123	125	105	83	81	76	79	84
37	42	50	79	115	128	108	111	132	141	129	95	63	69	90	121	149	155	137	109	95	106	122	123	113	96	88	87	82	65	57	65	78	91	104	125	134	127	114	108	113	121	118	102	80	86	98	116	107	88
28	27	35	62	97	139	176	198	215	214	182	118	74	85	125	146	160	166	153	129	116	116	119	115	114	118	126	123	103	70	48	52	59	78	93	107	118	127	124	115	119	126	126	111	103	103	108	116	118	108
37	50	58	63	82	116	160	195	211	217	190	140	93	97	117	124	122	131	137	132	135	145	149	142	141	149	147	133	108	89	71	62	64	69	84	103	125	129	109	91	80	81	98	115	116	95	72	75	93	108
57	89	99	95	80	83	94	124	144	141	131	90	66	90	110	116	111	99	101	109	116	131	135	123	117	116	108	90	79	78	93	110	118	126	128	136	166	172	161	142	129	121	121	124	119	96	69	62	66	68
44	71	109	132	125	106	101	106	123	127	99	94	117	158	208	219	193	164	141	132	128	131	145	137	125	118	108	83	56	49	58	96	116	104	78	82	105	138	159	167	161	137	115	100	103	111	108	101	86	63
48	88	133	168	176	171	151	133	132	128	133	143	178	206	195	178	164	153	139	112	96	126	143	142	125	103	105	99	87	82	98	125	139	121	91	62	67	73	86	107	108	85	59	59	88	126	141	126	84	63
72	98	108	109	116	123	117	99	91	111	136	158	155	132	109	109	135	164	167	134	111	106	157	153	123	113	122	140	153	167	173	190	196	184	152	109	72	56	72	104	129	121	112	119	145	172	166	135	112	107
91	105	83	73	82	105	113	114	126	150	159	143	109	70	56	95	140	180	186	159	106	106	109	114	130	144	167	161	141	133	137	154	183	209	200	155	105	67	56	72	97	125	146	164	161	144	119	89	69	88
74	87	78	82	102	111	118	123	168	193	194	162	110	75	78	116	161	164	158	134	109	73	64	78	100	140	159	133	94	85	93	117	144	168	183	161	135	112	90	77	81	104	146	167	160	140	122	110	107	112
55	71	77	92	111	108	83	106	163	216	210	173	124	153	171	198	198	173	126	90	69	61	54	47	76	97	100	87	80	96	124	139	132	128	127	128	130	144	147	131	109	103	119	136	133	119	102	90	76	77
41	56	66	86	92	91	103	137	220	262	230	141	120	156	218	244	232	198	176	155	142	117	97	96	95	90	78	68	74	103	130	146	148	147	154	136	124	130	134	128	113	99	103	117	112	94	82	65	47	35
61	95	121	133	119	101	100	130	176	198	160	105	49	82	104	106	120	151	205	251	249	215	173	156	152	142	138	124	115	119	115	112	118	122	127	112	91	75	69	68	72	75	80	87	99	96	89	82	57	42
68	108	140	159	144	123	117	104	113	127	121	98	94	88	65	69	82	124	191	231	220	171	131	112	101	107	119	129	131	127	128	115	100	92	77	72	59	53	52	62	74	84	86	102	110	117	122	113	90	59
60	93	124	154	162	154	135	136	160	182	169	139	117	118	114	112	132	161	179	182	162	130	130	140	146	135	134	123	104	103	106	108	112	96	76	71	65	49	42	67	98	114	119	117	120	116	120	124	99	69
52	71	92	119	136	121	91	87	112	140	128	102	105	117	116	125	137	149	152	137	111	102	101	117	146	172	170	154	126	90	72	75	86	75	62	61	65	52	61	99	150	188	197	187	161	142	128	117	104	73
79	100	88	102	120	117	97	90	113	134	154	166	157	125	85	87	96	121	135	137	155	154	147	153	187	230	244	223	194	151	113	113	133	125	87	83	86	83	83	107	141	159	151	127	104	81	72	84	100	106
81	88	73	81	128	165	184	198	196	199	230	254	233	166	114	109	134	142	151	164	183	229	255	258	272	272	233	186	155	123	99	124	167	172	150	119	109	120	131	145	159	177	171	138	109	97	93	94	103	98
78	98	85	101	137	183	213	217	202	186	194	211	210	199	173	176	159	145	118	103	116	125	134	131	134	141	135	121	119	127	132	166	205	210	173	122	98	106	132	143	147	145	130	107	96	105	113	110	100	91
65	86	87	95	130	177	225	252	235	191	152	114	128	155	178	172	138	127	127	129	127	119	88	61	52	57	74	81	101	125	151	175	176	170	133	97	89	122	152	161	159	149	132	106	89	83	79	67	57	63
62	82	86	86	96	141	200	228	209	159	107	91	96	134	142	142	153	160	183	205	192	149	103	66	52	64	93	124	146	172	167	132	94	70	73	72	90	111	114	112	108	101	101	91	75	53	44	55	72	83
70	103	102	84	65	67	109	144	132	106	104	115	137	132	140	172	194	204	179	144	114	87	68	71	84	101	137	167	192	200	178	141	101	90	87	97	104	105	96	84	84	89	99	114	106	81	61	69	85	86
42	70	98	97	72	58	74	96	87	68	73	135	181	194	201	236	249	218	162	116	86	88	97	97	97	99	109	125	126	117	114	117	125	137	150	149	140	130	118	118	135	154	169	163	142	121	102	100	104	87
31	65	107	124	111	95	91	87	94	81	96	123	157	177	206	224	226	206	166	113	92	101	121	134	125	105	92	89	87	78	69	79	93	97	94	93	90	86	80	82	117	143	146	124	99	92	96	100	105	98
32	68	96	107	109	97	68	63	75	115	144	178	152	118	112	151	195	214	205	173	134	127	127	128	133	126	125	139	145	128	118	118	111	96	85	77	74	75	72	73	88	114	116	93	70	60	75	92	106	101
50	86	110	117	120	105	70	35	57	127	217	257	236	173	139	156	200	235	236	210	190	169	150	133	106	91	90	109	119	106	89	82	83	91	100	105	104	100	81	57	63	77	88	87	64	69	91	125	147	138
38	64	74	74	75	76	69	82	121	172	220	229	190	164	151	162	179	175	164	171	186	191	168	127	80	52	47	65	90	89	79	63	60	88	111	117	107	105	104	91	83	87	92	82	86	93	117	143	157	144
39	65	72	64	68	83	109	141	185	225	208	143	101	110	168	197	185	145	118	131	169	182	159	113	69	43	56	85	104	127	133	119	108	120	133	113	90	93	106	121	119	106	85	68	62	69	81	99	116	112
46	76	97	110	114	111	102	104	135	172	171	128	74	80	125	164	173	161	143	148	168	168	141	103	62	62	77	104	153	185	208	200	180	171	145	108	70	50	73	88	94	90	88	89	100	100	94	98	104	98
37	61	78	89	103	109	102	99	126	189	219	199	150	112	107	118	138	144	140	142	137	113	85	77	75	73	81	94	103	129	136	126	109	99	92	80	68	81	104	131	125	106	103	123	139	135	110	72	60	60
32	39	48	73	99	121	120	94	91	124	162	173	161	134	116	102	91	93	101	115	123	108	93	102	122	119	89	59	66	83	112	116	107	97	91	93	95	96	118	134	121	101	89	104	131	124	96	81	78	108
30	42	52	72	112	135	120	82	67	124	177	185	160	126	116	111	114	117	133	153	148	114	79	70	72	70	71	70	79	115	130	125	104	109	119	128	121	102	96	99	98	85	77	85	108	128	144	150	163	164
26	46	69	103	123	172	190	182	201	240	261	222	149	107	93	135	173	210	232	230	204	164	132	99	79	83	98	137	180	191	174	125	96	104	131	148	148	124	109	109	96	68	52	73	113	145	177	203	195	163
40	71	99	100	123	178	248	289	304	310	266	197	142	87	74	81	120	149	171	154	122	114	122	147	155	147	163	189	224	241	204	172	144	144	138	128	123	117	118	119	103	82	76	94	115	117	113	127	139	119
44	89	118	120	91	113	153	180	201	206	193	199	193	169	117	88	85	140	169	166	139	112	122	145	163	171	168	178	186	158	129	125	140	151	144	147	153	144	142	157	155	131	119	124	121	90	69	82	105	106
52	77	99	100	90	111	138	152	159	159	164	181	212	198	154	111	107	131	186	213	212	203	197	202	197	167	137	110	95	83	65	79	88	86	100	121	126	114	107	107	112	106	85	79	79	74	75	108	153	153
51	68	73	91	113	155	200	220	227	232	224	243	247	236	212	181	165	199	239	255	250	230	220	227	211	174	130	100	92	92	93	90	72	62	76	99	107	104	92	87	77	66	65	67	64	59	55	77	107	122
55	68	87	126	169	207	221	195	159	140	137	137	152	163	158	157	145	158	187	198	179	161	144	133	158	174	184	179	163	141	107	79	59	49	57	90	107	122	136	126	110	95	92	100	96	75	54	46	72	90
54	89	127	175	204	207	188	143	97	85	88	91	96	103	111	94	80	89	120	141	151	128	96	96	111	150	175	178	180	158	130	105	76	59	79	103	122	142	143	138	126	126	145	165	157	120	85	73	74	85
44	80	128	168	178	154	120	90	80	86	110	130	142	158	155	145	112	82	75	83	85	83	75	71	98	110	103	111	132	160	169	158	132	109	96	94	83	100	113	114	104	92	97	105	97	81	79	92	109	118
47	83	116	142	136	118	92	78	64	91	112	125	129	132	149	155	145	112	87	82	78	60	79	99	98	85	80	92	141	186	211	212	194	167	144	98	62	68	112	137	135	114	86	68	56	43	53	68	75	78
46	59	62	78	95	100	106	94	110	122	138	142	136	129	128	160	188	169	122	91	93	118	151	166	134	79	42	54	94	133	156	151	124	114	104	82	54	63	86	136	173	175	139	94	66	45	44	59	71	86
47	53	66	86	108	134	142	145	156	184	183	170	144	115	103	112	153	153	111	93	114	165	228	228	163	83	34	48	78	106	114	98	83	88	104	101	84	54	48	73	102	103	84	64	54	48	50	58	72	89
69	85	84	111	145	156	143	136	163	192	193	170	144	119	83	78	105	118	88	71	96	142	168	177	154	101	79	93	121	129	140	144	139	136	126	116	90	50	40	54	72	74	60	64	77	74	62	56	64	85
70	79	64	63	79	101	108	110	133	157	157	136	114	97	86	67	77	83	83	71	72	68	101	151	178	168	136	128	118	109	123	146	149	136	114	90	71	57	65	101	116	106	91	75	66	66	64	58	62	74
48	46	34	39	59	89	118	139	166	182	190	198	198	200	175	142	111	129	157	163	129	108	122	169	197	173	132	110	105	126	158	193	208	189	156	139	132	127	141	143	139	136	117	100	91	88	98	101	97	92
31	39	59	79	88	93	100	114	130	137	189	246	286	288	263	206	176	199	253	278	247	202	175	165	140	109	74	46	65	91	143	176	177	162	136	122	132	155	163	147	133	136	159	165	149	138	129	127	137	140
46	68	102	141	143	123	100	98	100	123	173	247	287	292	278	289	280	284	309	313	292	261	235	202	165	128	87	59	44	61	82	105	119	115	96	77	86	111	121	111	105	130	161	181	176	151	120	102	99	102
67	112	162	195	192	165	138	130	143	153	196	225	214	177	155	157	174	176	188	203	212	212	200	182	160	135	113	95	80	57	69	94	110	112	92	76	81	97	108	112	112	128	159	186	199	195	179	147	116	88
51	95	155	205	221	222	204	173	156	151	158	166	166	152	138	147	139	136	153	189	216	206	184	182	183	183	170	154	127	108	110	133	150	134	111	112	134	155	161	153	144	128	108	97	101	115	130	137	132	111
56	99	144	177	211	227	216	210	197	191	178	146	116	109	116	129	139	137	148	162	167	152	132	127	163	192	192	172	149	136	151	165	170	168	155	150	161	160	156	164	171	165	142	114	88	78	83	95	101	92
64	82	86	97	110	118	102	91	138	198	230	209	163	129	102	98	116	131	145	169	185	175	149	146	155	179	184	153	110	89	83	84	102	118	130	134	120	109	108	119	144	166	166	155	138	113	93	80	75	75
68	65	70	79	103	108	83	86	127	184	228	237	205	194	197	201	195	170	143	126	134	164	199	204	210	218	196	149	101	77	66	65	67	74	99	111	122	125	113	104	107	110	106	96	90	89	92	91	88	85
57	70	81	115	139	155	146	140	149	162	169	157	164	194	232	228	190	129	79	63	74	121	177	211	207	189	166	138	112	93	101	91	71	55	57	94	112	113	105	92	100	116	98	64	56	81	113	129	127	110
76	82	101	109	106	112	120	130	148	155	156	154	145	174	203	197	151	121	125	122	128	147	169	176	167	147	140	127	114	107	109	126	116	93	98	108	119	120	112	104	115	134	127	109	98	121	158	181	173	148
70	98	107	111	118	141	151	158	174	190	193	187	183	186	197	181	170	192	231	252	246	228	200	161	115	87	77	101	104	109	145	169	178	162	136	129	129	128	127	122	114	120	128	120	109	103	128	153	163	157
46	62	70	75	82	130	179	201	219	241	260	269	254	211	162	116	99	115	160	202	226	228	208	179	133	79	61	57	81	95	131	186	212	206	182	160	146	156	175	175	159	146	139	118	80	74	89	108	109	96
51	81	87	72	76	118	159	178	195	227	263	279	255	196	129	93	95	115	120	108	98	99	104	104	107	105	91	90	87	91	108	142	175	181	150	113	100	107	138	156	150	138	124	106	88	86	101	99	86	69
43	62	65	63	68	94	112	115	133	173	219	249	242	205	173	154	167	172	158	130	94	73	65	64	78	116	151	172	184	167	150	165	182	179	163	131	93	88	100	103	84	70	76	79	86	89	78	72	75	78
67	85	85	83	97	124	144	153	161	172	187	202	212	221	222	198	167	153	149	133	120	112	97	82	95	130	172	202	211	191	164	152	151	146	131	112	81	48	52	62	55	43	44	71	98	108	99	86	77	73
58	71	58	59	77	100	121	149	166	163	163	180	198	213	235	217	178	148	122	114	117	115	119	126	132	143	154	159	152	123	91	78	71	66	83	90	72	54	53	71	76	65	62	73	93	98	86	76	68	58
38	47	69	87	104	98	82	91	125	137	141	143	130	132	146	160	162	158	140	115	110	122	111	88	98	100	106	106	91	71	53	47	52	61	67	78	73	55	55	65	65	45	32	43	52	51	51	58	63	63
32	69	110	151	164	147	97	83	89	103	100	101	107	93	102	104	115	137	137	129	130	120	93	75	55	53	46	51	55	60	60	58	53	44	66	71	68	62	73	101	101	72	46	46	57	61	68	82	97	100
62	75	90	106	125	134	125	113	131	117	110	125	136	128	97	67	71	129	190	221	214	191	155	111	96	57	30	46	81	113	122	111	87	78	90	123	121	93	84	99	110	97	79	78	79	82	90	96	89	86
66	87	83	83	105	132	133	133	109	86	84	117	156	168	157	121	98	121	170	191	183	171	159	158	139	99	72	76	99	124	136	119	105	88	103	115	123	109	86	88	90	95	112	122	132	139	147	148	137	121
63	68	66	75	74	84	93	87	68	65	79	112	152	188	209	198	171	148	120	91	78	81	103	123	135	143	124	104	98	100	87	86	86	92	88	85	87	92	107	109	106	111	120	135	135	132	131	112	112	102
84	123	142	132	110	90	76	60	56	70	110	132	126	122	146	158	146	126	96	73	68	86	98	104	110	112	102	74	65	89	98	81	80	79	76	71	67	78	98	129	143	155	176	184	175	144	106	98	107	123
85	123	136	157	150	128	95	82	78	114	144	144	123	113	123	143	156	143	125	128	154	181	195	183	158	147	109	65	84	109	112	103	83	63	62	62	61	63	95	122	130	136	145	146	138	128	118	110	128	130
51	66	80	100	124	103	92	103	147	182	187	181	163	144	160	175	180	180	178	189	211	227	214	176	124	85	74	74	94	120	116	96	82	86	90	99	99	106	125	130	112	92	72	68	84	112	143	146	128	109
51	58	58	81	90	79	53	85	138	170	162	134	114	127	168	217	258	270	241	197	166	157	147	110	87	80	77	75	90	101	83	63	51	74	98	108	117	146	170	171	145	109	88	66	79	109	117	104	75	63
60	69	56	53	61	55	56	77	133	171	174	155	133	127	157	201	240	269	252	204	157	138	122	114	105	97	88	83	84	81	77	61	58	67	77	75	90	118	146	130	102	102	89	88	100	121	126	98	72	67
61	54	37	44	69	95	102	92	75	118	151	172	166	137	114	100	104	125	138	137	151	162	157	137	131	116	100	97	110	118	113	105	97	99	86	74	82	105	101	88	76	68	88	80	79	88	79	71	62	59
66	77	77	84	104	133	140	109	107	118	171	223	228	184	127	93	85	96	108	125	132	136	122	104	117	128	145	170	179	165	147	147	144	123	89	61	57	65	74	73	80	102	104	95	76	64	58	43	39	43
65	79	91	102	110	117	136	147	132	149	161	173	188	171	138	118	113	126	137	141	140	112	80	85	102	131	148	158	147	127	113	104	123	125	103	82	82	90	93	111	125	126	135	126	108	86	71	80	76	71
71	109	133	157	153	138	142	174	215	229	210	187	153	131	115	98	107	150	196	227	212	169	142	139	166	162	150	138	124	108	86	73	66	84	110	116	128	141	142	142	144	142	139	136	113	94	104	136	158	135
55	87	112	128	124	102	93	119	153	183	200	177	152	132	112	98	108	143	185	210	211	172	122	112	119	131	129	120	112	108	93	61	50	70	101	118	125	132	134	136	135	127	114	115	112	93	91	112	132	112
56	84	116	147	168	163	147	121	101	116	138	150	141	142	150	161	160	144	125	123	130	122	90	75	107	128	134	125	100	77	67	52	51	67	88	89	90	101	104	104	102	86	80	91	110	105	79	83	103	117
65	107	126	156	195	228	230	200	171	161	174	170	155	163	192	215	194	151	119	117	134	124	95	90	116	156	178	170	139	103	79	67	60	66	78	90	108	131	126	107	98	85	70	91	122	130	120	118	138	132
75	119	148	173	211	243	268	272	253	249	226	174	134	126	151	164	148	117	119	138	146	127	99	104	135	159	173	170	143	114	102	97	95	91	78	81	105	122	119	107	122	123	110	112	136	154	158	157	141	97
49	83	116	143	158	169	174	181	201	216	205	175	127	113	137	166	160	143	130	156	167	162	162	170	172	196	195	166	129	107	112	123	138	129	100	74	65	90	95	106	130	146	131	119	130	150	159	154	129	90
32	52	68	91	120	123	109	87	83	121	138	118	102	108	132	143	153	137	139	164	206	208	201	177	175	177	173	133	80	56	60	89	119	134	121	99	104	136	173	183	187	155	108	100	114	141	168	177	170	143
41	56	58	70	99	122	110	80	75	79	86	85	90	98	106	118	134	164	169	188	181	180	184	185	169	198	190	143	90	64	73	93	132	156	152	139	144	177	202	196	171	122	88	86	102	101	99	109	121	133
35	47	46	54	86	121	135	121	90	92	89	100	124	142	133	103	109	138	164	177	190	196	190	154	134	125	129	134	131	133	140	145	144	129	101	81	91	123	143	154	152	140	132	152	155	139	119	104	108	116
25	38	43	65	110	153	171	157	127	95	97	114	156	176	160	125	108	101	130	171	209	226	213	168	110	80	71	83	115	155	182	186	171	138	97	63	68	103	140	167	177	167	150	138	132	126	121	115	96	85
21	43	65	100	140	165	163	121	92	95	104	121	134	133	109	92	78	98	123	157	188	197	177	138	98	65	59	82	129	180	210	205	165	130	98	73	55	59	109	150	167	143	107	80	78	106	137	139	119	92
29	56	100	153	196	198	153	94	94	135	170	164	138	107	87	88	124	151	182	193	197	189	161	123	84	58	55	75	126	165	169	142	107	84	92	85	63	59	74	105	114	102	75	61	71	102	115	109	88	84
20	35	70	137	195	211	176	134	132	182	222	233	204	166	140	117	108	138	160	160	161	159	139	97	66	59	54	65	109	143	140	122	90	81	98	119	114	94	86	72	60	59	59	54	63	74	81	73	86	119
23	36	67	130	192	217	203	178	161	142	147	181	215	217	183	136	119	125	155	168	163	165	151	116	87	72	60	55	87	118	119	105	95	99	123	151	166	159	130	84	65	66	70	72	71	90	108	144	179	212
32	38	68	107	128	120	119	126	135	120	116	132	161	169	143	121	134	185	222	216	178	153	147	133	119	110	87	50	58	65	67	74	80	85	95	106	116	119	115	94	69	65	69	66	69	84	114	146	181	195
31	44	58	93	104	92	69	76	98	132	154	172	192	191	149	114	123	141	164	174	147	128	138	146	146	143	120	91	82	78	54	46	61	75	83	96	110	113	109	95	81	79	86	92	83	77	77	103	139	151
28	29	28	50	74	83	71	63	94	140	194	223	245	254	219	166	140	124	132	151	149	152	165	176	183	190	185	161	151	126	89	64	59	77	97	113	123	115	92	71	59	58	67	90	97	90	89	101	114	108
25	25	36	68	95	122	131	110	108	131	143	158	173	207	214	192	173	187	226	259	252	222	190	182	177	168	147	119	118	109	88	65	59	70	87	109	118	101	75	53	53	53	62	92	133	165	181	182	166	123
31	54	60	68	112	166	192	181	154	119	116	96	85	95	113	117	136	185	238	265	233	169	147	136	129	109	74	60	60	73	81	82	78	92	114	129	143	144	120	101	97	106	106	115	133	163	190	190	168	145
42	59	62	84	124	208	270	251	191	139	102	89	67	79	110	137	158	175	221	227	187	151	125	125	109	75	49	44	73	88	102	119	129	142	136	128	147	174	185	171	155	127	95	82	80	88	101	107	111	123
24	38	43	45	84	137	187	205	188	159	138	132	142	159	172	159	145	157	162	179	178	149	145	135	111	82	52	60	82	91	106	117	137	154	137	106	96	118	146	152	123	91	73	62	59	60	64	79	98	118
19	34	45	53	47	46	79	105	120	120	119	124	140	153	139	122	129	128	122	101	87	90	104	141	161	148	125	115	111	99	83	89	108	134	129	101	91	94	97	90	74	53	42	59	72	72	68	77	94	93
33	61	88	97	80	70	98	128	130	122	98	89	98	101	87	83	118	152	135	101	92	84	99	112	133	159	179	188	184	153	126	108	108	137	149	142	135	138	137	115	80	50	47	67	94	118	127	133	125	109
38	59	77	86	82	79	103	115	107	109	111	111	109	99	105	126	177	210	202	179	163	131	117	119	112	106	111	120	126	132	119	93	100	130	150	145	142	152	164	163	129	84	63	67	78	83	85	94	94	81
62	75	80	101	129	144	151	136	130	147	175	187	169	145	147	178	201	189	149	110	74	82	120	155	164	153	133	117	128	136	119	95	88	130	169	167	147	139	152	158	145	119	104	110	100	87	75	71	72	62
99	143	160	176	204	224	232	224	208	212	208	194	173	130	154	203	223	197	139	85	67	81	134	178	195	187	175	171	182	194	171	125	104	107	109	103	89	78	92	119	134	128	124	121	116	109	105	103	104	104
59	78	100	137	176	209	227	238	243	210	168	137	100	93	114	169	213	220	184	131	100	112	147	172	182	184	181	175	179	175	158	129	101	90	83	74	84	103	127	142	140	139	123	99	83	80	84	79	93	107
46	66	91	122	151	169	188	203	207	214	178	132	99	60	79	99	120	140	131	105	99	128	160	176	177	168	174	176	160	137	110	99	95	90	80	81	101	125	139	132	123	106	95	78	59	53	47	53	77	103
60	80	100	126	145	153	136	123	144	163	166	128	86	67	65	85	100	106	88	75	95	121	141	147	126	111	118	121	115	83	58	52	54	71	88	108	134	147	144	132	107	90	78	74	80	74	61	59	86	103
68	82	92	120	131	123	112	96	99	142	145	120	95	73	90	128	157	150	123	102	93	109	113	112	106	104	121	144	148	123	82	57	55	65	79	123	157	166	156	134	101	80	73	81	86	75	62	63	75	68
64	75	78	89	108	132	140	141	149	161	178	184	198	196	183	192	193	173	120	80	87	94	113	143	169	190	216	228	231	211	156	121	105	90	85	95	137	170	170	142	116	106	110	99	83	64	51	73	91	76
64	78	78	90	116	150	183	186	209	237	250	267	278	261	232	202	174	123	75	64	81	116	136	167	197	209	187	144	123	111	102	108	124	120	79	84	123	156	162	139	111	108	113	109	90	66	58	60	67	70
64	89	105	119	127	148	149	163	184	213	209	184	171	164	164	168	151	104	77	82	117	138	134	136	151	148	123	88	72	90	115	138	149	127	87	80	109	139	134	118	99	94	91	81	73	71	71	70	65	73
59	83	91	99	114	141	172	188	221	220	207	188	173	158	166	178	163	144	116	114	125	125	116	97	89	86	90	93	104	120	129	170	193	175	133	100	93	78	62	71	107	134	140	124	88	66	60	70	66	71
60	90	111	134	148	176	201	188	150	116	90	103	125	155	187	217	244	224	188	138	91	77	73	81	85	92	129	164	162	126	117	131	171	178	145	117	97	71	43	52	88	123	139	129	94	61	61	66	65	67
53	92	118	125	127	155	177	177	150	99	66	56	88	131	169	195	188	164	133	102	83	79	90	91	87	106	133	155	140	111	89	103	105	116	126	134	138	119	85	59	50	54	79	102	107	102	94	94	78	74
54	82	99	109	102	104	131	150	160	137	98	76	83	116	140	149	150	143	123	113	114	103	91	84	90	96	112	102	77	67	73	74	77	78	94	113	115	101	80	63	46	51	89	142	164	169	164	134	93	76
63	102	123	128	120	111	111	131	142	141	130	119	115	114	114	126	143	144	168	187	185	179	152	132	125	122	109	89	65	60	78	81	72	84	98	99	91	82	77	69	50	44	76	115	138	147	151	131	91	58
76	104	102	99	86	85	91	102	132	144	161	189	209	217	193	164	137	156	189	220	222	187	136	126	115	119	120	122	132	141	136	132	122	116	132	152	141	114	85	63	59	62	88	118	133	142	138	111	87	62
48	68	69	62	69	87	122	135	126	111	95	128	173	192	179	151	142	165	225	238	190	115	85	89	110	112	127	140	146	157	156	125	101	95	112	140	162	147	111	87	84	108	136	158	165	151	118	92	77	68
27	44	50	53	64	96	136	183	205	179	142	129	156	177	172	164	164	194	211	178	118	85	81	115	124	121	112	101	93	85	77	70	67	73	81	102	123	134	121	89	71	71	68	67	67	62	70	61	65	72
32	39	68	94	104	113	145	188	241	249	221	195	183	181	188	196	190	181	160	123	94	83	93	113	112	117	118	104	81	65	67	79	100	113	109	95	94	106	113	114	118	117	113	96	80	76	76	84	84	95
50	74	94	135	172	185	185	187	180	191	190	180	170	177	198	222	220	200	179	150	141	147	150	148	162	158	149	127	110	92	95	102	112	115	107	93	96	112	134	160	165	169	175	180	173	153	137	111	96	101
67	80	87	96	118	151	173	187	196	206	243	247	216	185	177	200	213	210	217	218	240	254	244	223	181	135	89	94	108	119	125	123	112	108	101	98	94	95	117	119	102	84	82	106	126	132	139	144	143	129
63	82	89	97	99	106	117	114	113	121	152	180	171	137	116	123	131	121	99	111	136	170	187	184	154	99	84	91	118	127	118	102	95	96	100	101	97	102	108	112	97	72	61	53	59	75	95	116	114	101
31	52	71	83	89	86	92	108	102	83	93	116	123	97	81	87	87	67	55	52	96	125	146	155	132	108	105	125	152	159	147	122	103	91	93	113	126	124	124	135	145	139	105	74	67	84	109	120	126	123
44	78	117	134	114	92	108	131	128	99	73	73	71	74	78	87	92	66	55	72	94	125	142	146	139	109	83	90	112	144	160	154	145	144	139	138	139	121	115	119	143	160	145	112	102	111	132	142	135	136
31	74	117	148	136	116	142	182	184	145	123	104	87	81	89	91	80	88	104	109	125	132	122	106	94	74	49	32	57	76	78	76	83	88	83	79	82	100	118	148	168	169	145	110	76	73	87	98	107	125
46	68	112	135	118	84	91	109	106	115	122	131	127	110	100	105	134	167	202	221	222	225	199	159	135	107	67	50	46	63	76	81	88	91	76	61	68	107	149	165	163	156	142	103	71	54	69	86	90	96
62	104	121	127	110	82	83	107	121	133	174	212	217	196	175	176	192	209	226	220	212	190	157	131	131	128	98	61	84	117	151	170	164	136	96	69	76	99	119	109	83	94	102	92	81	95	113	119	126	119
60	78	88	86	73	69	79	93	112	138	159	186	194	164	134	125	143	162	166	169	148	136	111	96	109	110	83	76	89	138	173	181	168	145	116	96	91	109	108	77	60	64	81	87	102	117	121	116	103	107
62	87	84	69	71	74	80	106	135	152	152	152	147	145	139	132	126	113	109	86	86	78	99	103	105	111	93	67	77	105	127	136	154	172	176	166	141	113	92	71	61	74	74	68	87	109	110	97	103	124
74	100	98	96	97	97	102	120	149	173	176	179	203	221	207	161	128	100	54	58	74	100	95	87	97	100	79	64	72	98	131	152	160	173	194	196	175	145	103	85	85	83	77	82	102	126	124	108	107	119
66	83	92	92	103	103	97	115	140	156	171	184	192	208	195	179	180	167	162	163	183	171	134	94	87	87	73	68	101	158	203	209	191	169	148	132	106	65	56	52	60	72	78	94	124	143	142	123	104	112
42	50	42	51	75	112	162	226	278	295	268	220	187	175	198	238	292	307	260	259	249	182	102	55	72	92	79	74	86	106	125	142	147	139	136	118	76	51	44	70	84	73	71	74	72	65	67	94	117	136
44	42	43	51	81	117	155	214	279	297	260	197	134	116	151	199	220	187	159	151	175	156	98	68	82	108	125	125	133	140	145	148	147	138	121	95	63	39	60	88	103	110	107	103	85	60	70	89	113	111
40	56	74	101	130	135	138	172	235	292	316	295	235	181	156	154	160	134	92	123	162	173	148	102	69	71	75	82	87	87	101	121	132	122	95	78	65	60	62	91	115	114	101	82	63	67	81	109	109	95
49	72	104	142	165	171	159	169	202	244	300	327	315	259	200	164	140	128	127	139	159	155	128	86	57	53	65	75	73	62	53	69	87	76	68	79	89	87	94	124	156	160	128	83	64	73	118	131	129	105
36	61	93	132	159	154	137	126	119	126	151	188	205	212	208	194	202	185	154	131	96	70	61	57	56	71	81	95	103	73	54	57	72	78	84	106	115	107	106	125	149	141	112	75	51	59	73	92	109	103
35	58	89	126	149	153	141	148	156	153	155	134	121	112	98	133	163	163	140	106	85	83	98	118	131	133	125	129	124	99	69	66	80	103	121	132	116	105	104	112	106	95	80	65	51	63	72	74	80	76
47	72	76	77	73	78	103	138	179	204	201	175	128	82	72	88	140	173	180	183	185	195	206	205	202	175	140	137	138	120	106	89	92	103	130	141	124	105	101	107	108	96	89	81	94	112	123	113	93	66
55	77	89	89	84	96	126	167	191	194	182	146	104	74	71	115	155	208	249	264	263	250	228	210	188	148	119	103	89	82	92	97	93	105	111	108	91	72	75	86	101	106	111	128	141	161	153	126	101	79
48	60	71	97	118	127	149	177	185	184	160	124	91	81	106	123	128	140	173	196	203	197	190	202	210	201	176	149	111	83	79	91	107	109	106	105	98	80	83	119	137	138	144	162	174	160	133	128	127	114
59	76	78	93	112	138	156	177	212	249	266	245	201	171	175	176	144	131	129	127	111	97	116	157	216	245	251	237	196	154	148	150	156	163	155	139	112	87	81	91	110	111	116	145	146	112	82	87	128	137
58	60	53	62	87	98	117	121	134	184	233	240	226	196	189	194	176	162	170	163	130	104	105	141	175	194	198	186	159	131	111	113	127	145	144	132	123	103	89	95	92	83	89	116	142	130	104	118	150	167
49	67	66	59	66	85	90	90	99	124	129	129	129	126	129	138	150	157	167	180	180	174	186	189	162	131	105	91	74	57	65	70	92	119	134	137	130	120	107	89	88	88	96	138	173	177	159	143	148	136
52	55	55	75	92	96	110	127	136	134	119	93	96	94	85	108	125	135	160	189	209	240	264	253	205	146	128	95	53	46	61	80	92	103	95	79	76	81	79	79	85	100	122	141	143	123	92	88	110	131
54	52	48	89	145	194	228	241	228	198	151	111	99	112	140	174	210	225	224	217	208	204	217	203	154	136	128	112	81	72	108	150	172	161	127	95	69	59	66	76	104	141	159	156	119	60	47	60	101	135
66	74	92	147	224	273	294	298	275	241	203	158	144	151	158	177	188	185	185	165	129	123	134	142	135	133	158	147	121	125	158	191	209	187	138	107	75	51	45	68	114	155	166	135	81	59	51	56	58	66
65	81	98	136	158	170	160	148	156	166	170	182	186	185	178	163	150	149	160	166	163	146	133	108	82	80	103	123	131	138	150	163	162	123	82	62	57	51	49	65	90	111	99	73	54	53	73	70	62	55
59	82	87	87	103	115	113	115	116	115	112	119	136	129	113	108	112	142	172	188	181	165	131	94	61	55	82	103	101	88	82	82	79	55	37	58	82	86	81	70	69	66	53	47	62	85	92	81	87	92
64	90	108	121	131	154	165	161	156	148	168	207	218	194	153	120	137	183	230	247	240	218	194	157	115	97	111	122	112	97	83	78	74	61	54	79	111	129	118	104	82	68	63	63	76	89	75	63	67	70
50	88	118	129	126	121	124	127	111	119	157	200	223	210	182	176	196	231	243	222	195	191	183	161	129	112	114	137	141	136	124	112	104	98	100	108	130	134	120	96	77	82	86	100	124	137	122	104	105	99
40	71	107	112	95	88	102	124	138	147	176	182	160	149	139	133	165	196	185	147	112	106	121	124	116	95	82	80	93	100	101	98	114	143	161	175	185	178	154	134	123	131	148	160	192	193	179	167	154	149
27	53	71	75	65	62	72	101	125	142	146	155	158	151	139	140	167	191	188	157	119	99	99	118	132	127	108	111	121	132	128	115	111	144	178	199	214	211	198	184	155	129	113	114	119	131	116	99	101	88
29	45	65	82	95	96	105	111	129	116	116	134	171	213	236	244	248	231	179	123	85	68	69	83	108	133	152	168	187	195	172	133	115	127	154	168	165	152	147	139	120	93	72	66	83	90	104	110	99	105
19	42	81	125	145	138	108	102	122	140	140	187	238	270	289	284	265	214	161	142	139	132	116	98	91	105	124	163	195	204	186	154	133	140	148	135	111	86	81	98	91	75	74	76	73	69	66	70	74	85
23	44	98	158	184	165	118	78	87	94	100	120	143	165	166	154	138	152	194	243	276	278	242	174	117	91	102	129	163	179	164	141	118	101	96	85	62	57	71	79	79	80	79	93	91	76	74	77	63	63
26	63	113	169	190	168	119	78	63	82	103	137	159	173	155	113	91	105	163	228	252	239	200	153	117	109	103	101	100	107	117	121	117	114	104	81	68	61	60	56	63	75	104	119	121	119	123	131	123	97
66	99	128	139	131	116	97	87	100	107	122	127	119	102	103	89	77	113	171	211	218	193	153	120	109	119	126	111	93	94	107	123	134	136	132	118	111	106	84	61	46	64	90	105	108	112	120	126	122	113
74	103	100	99	108	133	162	182	183	179	171	176	155	132	96	71	86	100	109	108	109	108	111	127	150	175	185	170	141	114	107	111	120	118	94	69	69	78	71	53	60	84	119	151	158	137	127	118	111	115
41	55	60	81	125	172	191	200	184	162	151	171	179	149	117	98	98	132	132	114	109	111	130	166	193	205	196	172	146	123	102	113	119	116	80	50	43	41	33	41	63	105	157	181	166	133	104	102	105	108
33	40	55	84	107	115	119	121	126	118	107	107	104	85	67	69	85	91	88	77	82	94	107	138	161	159	148	147	149	131	111	85	68	57	65	69	79	79	63	40	63	109	138	141	123	86	73	75	78	102
51	69	89	119	132	124	95	112	119	121	124	135	126	107	114	131	144	141	120	108	109	121	135	141	139	137	144	154	176	184	162	126	84	67	75	116	144	144	113	92	83	99	99	84	79	74	72	67	60	71
79	104	111	117	129	112	118	130	138	134	143	168	189	180	165	176	196	201	187	161	157	150	131	127	128	129	133	153	170	183	187	178	150	123	108	120	134	123	108	87	87	95	93	84	85	91	98	97	73	63
62	75	70	78	106	145	162	180	170	154	156	172	183	172	143	134	158	176	173	172	155	146	142	150	163	157	162	158	148	141	131	128	138	138	132	134	137	133	123	127	126	128	117	101	92	90	95	105	106	100
48	52	40	57	96	128	133	137	150	177	202	221	217	184	136	115	140	161	171	190	210	208	189	169	141	125	125	151	154	129	95	80	77	74	67	74	96	107	111	108	105	105	94	73	58	54	68	80	84	90
49	57	62	88	132	155	165	170	193	218	234	219	185	153	118	86	77	81	105	140	178	198	194	165	127	103	141	164	154	129	102	73	72	78	83	98	114	119	102	69	66	91	104	101	97	100	105	113	114	102
75	89	102	137	161	166	144	134	137	140	143	124	105	111	114	105	83	63	72	110	137	154	144	134	116	122	127	143	139	119	94	64	56	70	104	134	157	154	117	78	67	90	120	139	141	132	127	121	112	100
90	125	135	151	146	127	119	104	94	108	121	118	119	149	191	184	131	90	93	107	106	81	91	112	134	126	120	98	74	65	47	43	43	60	71	78	81	90	89	67	60	80	100	118	131	129	114	94	76	67
63	71	80	89	97	109	114	126	137	150	172	173	173	201	209	192	142	91	92	119	116	112	126	169	186	170	120	79	55	44	67	88	116	110	84	61	70	94	116	123	121	118	144	164	173	172	154	125	95	86
37	49	59	87	117	132	131	111	86	100	136	161	184	185	182	174	152	129	127	124	121	140	172	178	148	103	79	67	67	82	104	136	150	135	112	106	132	164	170	150	119	121	141	169	180	177	164	148	133	118
37	65	92	130	168	183	156	125	103	113	161	201	196	163	128	134	166	181	162	139	130	153	187	177	136	88	58	68	95	105	106	123	140	141	131	125	129	128	116	105	108	117	132	126	123	116	116	114	115	116
57	71	90	117	144	139	124	114	121	152	187	200	179	139	121	141	178	192	183	149	131	149	163	160	138	104	82	86	108	119	106	97	114	118	105	85	76	71	71	71	95	129	121	84	82	114	140	165	177	169
59	72	67	91	126	147	135	127	112	106	115	116	111	127	169	222	257	250	214	172	142	128	120	120	130	129	121	132	144	137	107	80	64	60	56	56	57	67	80	89	117	146	136	117	114	135	168	174	178	181
50	52	53	83	123	144	152	136	103	76	62	59	70	108	158	205	231	228	191	138	98	105	111	114	127	142	151	158	178	179	141	90	64	58	63	67	60	72	99	125	157	182	193	184	184	173	142	126	131	138
39	54	78	103	116	125	128	137	131	111	81	51	51	96	159	211	242	237	197	130	86	86	113	127	138	139	134	145	153	154	132	110	96	95	111	106	95	80	99	132	140	135	130	132	145	142	130	105	97	117
35	61	80	104	122	127	135	155	178	172	139	94	44	58	97	143	169	165	152	124	94	102	106	95	81	70	58	62	77	77	81	83	95	114	121	128	113	93	84	89	110	106	92	93	107	134	136	120	105	90
54	72	91	116	144	161	166	182	202	199	168	118	101	88	92	107	125	132	127	122	116	118	113	90	62	46	49	61	74	90	97	106	100	93	100	116	128	112	98	111	120	131	138	135	152	161	156	135	108	89
95	137	151	161	172	171	163	178	203	194	157	134	128	143	137	149	192	218	213	178	124	87	69	62	62	63	69	85	97	120	160	177	169	160	148	126	113	110	110	117	116	118	126	126	122	105	93	86	91	100
85	115	115	120	128	126	116	127	168	175	134	96	106	118	108	120	156	198	205	170	126	87	68	95	120	137	150	143	122	113	116	126	135	132	117	96	81	79	97	117	111	106	107	105	88	81	88	107	131	165
69	97	117	130	138	123	83	70	91	113	112	95	100	103	90	73	81	109	138	147	122	89	74	91	137	172	193	202	184	146	121	106	108	105	97	88	79	81	91	95	89	87	98	106	111	102	101	93	80	84
69	108	137	165	172	143	94	56	78	94	104	126	154	179	176	167	155	157	159	146	137	101	90	134	176	190	181	151	149	130	98	83	83	96	109	121	131	132	119	101	82	82	94	110	114	101	81	60	47	49
49	78	113	154	169	151	109	102	127	162	171	167	179	227	247	221	200	179	156	139	112	102	115	171	221	223	164	112	99	123	128	115	109	106	101	88	77	72	66	63	57	72	101	117	111	83	62	61	76	95
56	71	96	143	169	166	152	149	191	207	194	150	126	141	145	141	129	129	134	137	152	123	109	133	167	177	158	120	128	149	180	185	165	154	143	113	80	65	58	41	37	59	89	117	117	93	89	100	115	122
53	65	77	98	127	141	155	166	163	161	150	132	119	144	170	167	168	166	152	141	132	106	72	66	85	116	128	113	96	88	86	78	85	94	94	101	104	98	84	68	51	43	51	65	74	72	77	100	105	90
40	33	31	60	87	130	180	208	186	130	122	148	169	199	226	242	232	193	148	138	119	80	35	46	82	114	138	142	129	101	69	58	51	59	74	94	114	126	118	96	71	65	61	77	96	100	110	114	108	81
28	37	50	75	116	155	192	201	168	138	135	157	171	178	196	200	178	150	135	119	121	91	71	70	91	130	161	172	159	134	105	74	75	78	89	113	135	132	109	88	88	90	106	122	127	119	112	118	117	102
47	45	56	85	118	154	181	197	197	183	189	185	159	138	150	169	181	182	168	172	155	147	132	125	119	125	148	150	131	104	93	95	97	93	82	98	101	103	107	116	132	151	156	149	125	88	71	81	99	104
68	71	48	54	82	118	144	154	162	167	157	148	135	128	133	134	140	145	141	139	147	169	200	202	175	159	155	125	81	60	68	88	98	87	59	44	56	69	70	88	117	127	139	147	132	109	101	110	126	139
86	76	56	66	102	149	189	210	217	206	186	157	152	164	167	167	162	156	150	139	139	154	164	158	137	125	112	102	77	59	53	44	68	77	68	59	59	83	105	109	103	92	90	95	92	92	110	151	197	226
68	61	46	60	83	117	143	148	156	159	133	116	127	153	169	160	167	179	174	154	120	118	128	125	114	101	103	100	99	100	87	66	60	83	99	86	87	116	137	141	113	77	70	70	60	56	77	103	124	143
42	38	48	61	72	90	128	144	144	138	126	128	172	213	218	196	175	168	150	117	83	72	84	91	108	118	128	146	164	170	142	107	74	69	77	84	86	112	135	130	106	76	81	85	72	63	65	69	76	86
41	40	43	58	57	78	123	164	171	152	125	129	163	192	185	161	124	99	98	99	94	89	77	66	64	79	90	108	109	95	88	75	77	66	69	70	95	130	141	131	95	71	70	77	71	65	67	67	65	82
55	50	47	56	72	99	153	197	209	187	146	144	175	169	149	125	112	99	100	126	148	145	122	96	80	61	64	68	73	70	67	98	117	125	117	119	147	171	166	136	94	53	53	65	72	84	99	107	109	101
63	61	50	49	68	123	185	242	246	197	154	145	163	150	151	157	153	133	112	109	109	115	123	125	123	110	95	104	107	112	123	128	125	119	110	105	116	116	99	77	51	46	60	89	117	136	148	134	103	78
61	86	86	78	75	99	160	211	216	182	145	139	144	138	127	157	170	162	147	124	106	91	103	156	177	160	135	119	119	123	127	127	113	94	74	73	73	70	71	73	82	81	95	117	126	133	127	111	95	83
39	70	112	134	133	152	177	204	217	213	224	239	239	191	171	152	149	155	164	171	147	114	105	111	178	195	177	158	143	126	120	121	105	84	77	72	91	112	122	130	142	154	146	132	124	123	115	105	104	121
34	75	127	169	186	181	163	149	158	185	220	230	221	201	166	148	157	164	182	208	216	183	127	130	157	213	231	221	192	152	119	107	100	87	83	105	129	137	127	114	107	120	122	104	93	91	91	80	83	89
48	81	116	144	158	159	141	124	143	192	234	248	236	197	149	117	110	131	155	189	210	195	158	115	131	154	158	148	131	116	102	96	88	87	96	91	117	129	117	87	102	121	125	121	123	130	120	107	98	102
77	87	80	69	77	103	128	150	168	167	167	170	168	156	131	117	134	161	183	185	172	138	109	91	82	72	66	64	68	80	100	113	121	118	104	117	133	148	131	104	84	102	109	125	146	169	169	137	113	111
107	132	107	76	57	86	153	206	227	209	167	135	138	143	130	130	161	179	171	161	135	120	120	113	100	95	75	66	79	108	135	161	170	164	175	194	240	249	213	150	118	104	100	94	112	128	136	129	121	131
111	138	129	95	76	92	134	179	197	184	153	132	137	142	125	123	132	142	139	140	161	176	178	176	162	134	116	107	109	121	130	133	113	97	99	139	175	185	178	150	122	106	85	78	73	85	101	117	129	128
71	101	98	80	68	84	113	124	127	139	149	154	177	192	174	162	167	150	120	109	114	117	128	134	135	134	116	108	114	109	94	77	84	77	89	116	151	158	150	129	105	94	89	83	76	72	78	81	91	90
45	66	65	51	49	87	151	193	201	182	155	150	147	130	111	116	144	152	123	104	98	96	87	79	95	101	109	115	117	121	111	114	113	108	93	99	106	114	105	77	56	62	72	64	45	42	40	37	56	84
44	71	81	69	63	87	142	201	213	182	152	148	171	168	148	138	139	147	140	132	139	128	95	87	95	125	155	174	186	187	177	176	173	141	110	83	74	60	52	43	50	79	96	75	54	42	42	59	87	120
27	45	61	78	91	103	140	178	200	196	171	167	174	167	137	106	84	97	128	152	154	123	78	52	88	116	140	151	154	171	184	179	156	138	125	109	69	43	46	63	81	115	128	104	62	48	54	62	88	102
36	51	69	94	116	134	147	179	212	226	217	199	176	158	138	101	78	97	144	186	195	155	104	92	105	123	116	116	131	145	140	112	91	94	126	135	117	94	84	80	87	98	101	92	72	59	74	90	92	76
42	74	86	91	105	102	124	152	173	219	248	248	232	213	190	157	110	81	106	141	155	147	142	137	146	130	114	115	134	145	125	96	75	100	143	162	155	142	124	111	105	109	122	111	91	86	90	100	105	106
35	54	71	89	101	114	108	106	117	149	196	229	256	257	234	184	121	86	97	128	122	107	118	151	146	125	112	120	140	160	167	160	155	150	139	128	120	104	86	73	68	65	71	73	64	53	59	85	113	139
31	62	91	121	160	171	159	136	129	144	160	182	188	194	169	123	81	62	100	134	108	66	76	96	104	99	104	113	121	127	141	160	162	151	139	121	102	91	79	75	62	48	52	65	68	62	59	82	133	172
60	84	94	129	169	183	171	148	141	162	153	125	130	126	136	138	130	139	175	199	179	139	118	110	95	98	139	161	151	152	155	143	134	129	122	125	106	87	97	112	102	71	57	60	66	69	73	105	141	166
69	84	79	83	123	152	144	130	137	138	128	111	77	71	108	150	175	201	239	267	258	222	164	110	66	65	98	144	178	193	189	172	137	113	115	105	76	48	64	92	96	76	55	35	44	71	102	119	130	133
65	80	63	95	133	166	189	190	169	158	130	86	69	74	111	164	182	182	193	196	172	144	114	76	55	43	59	88	106	118	123	120	117	120	121	112	72	55	78	111	122	108	79	59	51	78	111	115	103	108
37	42	57	76	114	140	147	133	137	139	127	104	79	67	98	118	105	85	83	81	79	93	110	118	105	70	57	62	72	67	66	73	81	76	87	85	75	72	107	139	132	119	106	87	86	107	123	113	93	83
20	35	57	104	142	158	153	146	143	182	208	194	164	148	142	136	110	77	70	76	74	94	126	128	99	80	72	95	123	126	114	103	79	68	77	101	109	120	145	163	159	136	119	128	133	139	142	117	84	61
20	39	67	105	126	139	132	109	135	192	251	281	286	273	250	232	187	147	144	149	149	168	180	172	152	116	95	93	110	142	151	147	137	116	124	143	161	160	160	160	132	91	73	94	134	163	163	159	133	102
32	60	98	131	155	154	137	120	125	169	211	228	212	174	147	115	95	92	114	138	147	153	163	166	175	169	133	97	105	131	157	183	203	207	206	181	133	97	88	83	65	51	56	83	102	94	87	80	92	88
51	92	123	142	164	195	208	199	188	173	153	148	150	151	132	118	104	117	163	200	204	193	175	164	163	165	153	131	120	125	134	165	203	229	214	166	112	67	52	59	61	68	89	122	123	96	56	49	43	48
36	61	72	92	134	193	252	275	252	200	154	137	148	154	142	120	111	141	193	239	249	228	194	152	133	135	136	143	139	130	139	166	189	184	163	124	86	78	83	77	60	61	76	89	90	75	63	54	49	52
39	50	63	83	131	183	209	207	184	143	106	111	111	86	86	98	122	154	188	212	215	196	158	114	85	82	107	134	154	172	181	190	182	155	118	88	96	118	128	119	116	109	101	88	76	64	56	67	80	77
54	73	77	89	127	170	188	185	160	123	90	75	61	61	90	147	182	187	179	178	167	143	114	70	57	99	125	155	167	163	156	142	132	120	105	90	76	93	93	90	98	120	126	122	114	102	100	105	106	94
61	64	61	81	111	126	121	123	155	159	132	117	107	96	145	198	221	228	239	246	251	235	169	99	97	113	126	109	91	100	113	129	140	144	135	107	89	88	95	86	101	125	141	142	142	148	148	150	149	123
56	70	89	122	160	176	165	177	212	244	235	223	213	207	218	247	263	253	242	230	205	174	137	109	123	165	161	136	127	155	196	210	208	178	153	151	133	131	118	88	67	75	95	98	87	79	63	76	90	90
57	74	96	137	181	216	243	247	232	193	179	192	197	180	180	188	182	178	174	158	139	124	108	100	131	162	174	167	166	193	208	199	166	130	124	137	158	151	122	73	37	62	99	108	99	75	64	64	81	104
29	52	77	109	140	181	217	206	152	115	107	120	116	90	85	92	96	93	120	135	121	106	96	98	101	100	111	110	105	104	96	100	104	100	94	103	100	96	86	64	61	88	129	148	138	116	77	56	71	110
23	44	72	95	109	125	156	172	164	152	155	138	100	71	65	87	94	103	119	122	100	78	81	88	90	89	80	75	74	74	70	68	93	111	107	86	78	74	74	73	63	91	119	136	129	105	78	61	63	91
50	77	91	93	76	70	91	128	164	190	185	167	132	80	110	129	136	117	98	104	95	88	96	121	138	134	124	108	103	95	69	69	72	73	65	69	84	104	112	106	88	67	78	92	85	65	62	83	97	93
56	86	102	100	79	59	83	123	163	201	230	221	182	146	121	177	196	160	116	88	78	62	71	100	130	149	147	159	150	129	102	86	90	85	76	68	76	92	127	152	139	111	88	84	66	61	80	108	131	113
84	130	152	148	118	88	84	105	145	194	230	256	225	146	146	156	196	201	171	149	109	86	86	107	117	94	90	107	145	142	124	124	127	136	139	132	108	96	108	138	146	127	98	72	79	89	107	118	109	93
79	115	132	131	110	86	78	87	104	119	138	149	137	109	68	76	104	143	171	182	173	154	154	154	136	99	70	88	101	129	144	142	140	148	177	197	182	151	118	88	79	76	60	50	51	86	106	101	92	94
85	133	147	150	162	166	152	131	113	88	78	87	92	77	71	62	64	95	144	170	178	193	205	215	219	199	155	105	84	98	131	143	130	128	134	136	141	133	102	72	54	44	43	47	64	71	71	69	62	59
69	115	151	180	202	210	185	160	118	74	53	64	96	114	118	105	91	94	116	162	191	206	204	192	174	155	130	93	72	96	133	145	156	153	130	106	94	94	94	85	66	56	52	65	81	72	60	52	46	40
41	68	90	118	132	126	112	90	98	100	102	128	160	191	197	182	136	89	94	131	184	211	202	170	144	127	115	109	101	101	102	109	121	152	161	142	125	114	95	77	64	47	49	82	102	96	77	64	47	32
53	64	75	97	118	115	94	104	117	143	168	177	201	203	177	140	111	82	66	110	156	180	180	169	144	122	102	78	81	95	111	115	130	138	153	165	166	144	112	87	60	56	78	105	128	135	118	98	68	53
77	101	92	101	101	88	85	79	95	98	104	133	157	163	142	118	100	82	89	120	152	167	172	165	148	128	119	119	120	129	134	126	97	81	100	150	178	167	147	115	101	99	102	123	138	136	133	118	97	86
74	97	97	90	80	72	61	77	87	81	85	109	134	155	163	150	130	95	83	117	150	164	159	146	117	121	154	186	208	197	164	133	96	58	60	88	114	118	113	104	88	73	70	66	62	85	97	97	88	84
74	112	119	121	124	131	153	171	178	161	135	123	111	125	152	166	151	112	83	103	135	131	124	123	122	125	154	169	166	149	126	115	113	100	89	90	85	87	100	107	104	102	94	80	72	84	119	143	149	150
67	109	133	144	157	181	221	262	276	257	226	199	176	165	171	176	165	133	106	114	121	117	120	154	191	218	219	203	178	170	178	188	190	183	177	173	176	170	173	163	161	169	174	158	128	116	121	151	173	196
45	77	101	106	94	97	127	170	203	215	214	199	177	164	138	111	114	136	150	174	203	194	173	169	151	130	131	123	125	156	186	197	183	147	122	127	138	148	156	156	149	153	162	158	132	93	75	77	100	130
32	55	60	58	55	55	81	126	156	176	179	167	155	140	117	81	57	89	123	153	181	190	182	170	140	106	76	63	83	118	148	160	161	155	140	122	105	82	81	98	115	144	167	171	157	123	95	94	91	94
40	43	40	37	48	63	88	124	152	162	181	200	208	213	189	129	90	93	115	125	122	99	86	105	125	121	113	117	141	165	165	156	160	164	156	143	112	82	82	93	102	113	125	127	113	91	88	97	100	96
37	46	46	66	102	135	156	166	154	142	166	223	264	271	252	195	142	139	135	120	111	99	87	107	142	166	179	192	208	194	161	139	134	127	122	126	138	145	142	120	100	83	71	59	58	50	59	89	110	116
23	27	48	94	151	194	212	209	175	143	157	188	207	200	171	150	152	156	138	125	127	136	145	157	154	149	150	151	139	106	83	69	70	77	90	115	134	142	129	109	89	73	48	40	52	65	76	102	141	162
14	29	46	72	110	157	205	230	235	214	165	118	79	58	66	79	103	119	100	75	71	69	74	70	65	59	51	43	46	43	47	55	60	82	115	145	157	150	131	109	106	95	64	46	75	96	89	87	115	137
21	29	33	35	49	82	133	194	221	201	149	99	64	63	78	98	120	121	102	81	65	45	29	43	51	50	46	61	67	83	94	88	96	99	107	114	104	83	71	61	67	67	74	88	125	145	123	110	125	155
14	34	49	60	70	80	97	119	132	117	112	122	146	155	161	157	144	134	111	91	61	45	53	64	74	79	97	127	156	144	127	119	122	133	142	132	109	81	46	38	52	88	115	145	186	198	170	137	132	139
27	56	94	130	148	138	122	113	95	88	103	144	158	166	172	160	137	109	97	90	83	57	62	85	111	122	137	176	190	159	110	75	67	84	91	108	108	85	61	55	70	73	78	90	126	163	152	124	103	89
51	68	82	95	117	138	140	123	107	95	99	108	118	127	147	154	120	84	97	121	109	87	74	120	172	207	217	215	189	143	99	70	77	83	88	78	78	72	57	82	112	114	78	48	77	107	104	91	79	62
70	73	49	50	72	112	136	137	119	111	104	94	103	141	161	145	109	93	104	136	129	79	58	79	129	165	174	162	139	121	116	130	144	140	111	91	79	60	51	67	94	97	76	58	62	84	78	76	84	70
62	57	38	31	72	110	116	111	130	169	176	156	153	160	164	148	130	133	161	157	126	86	56	61	86	110	123	114	94	91	113	136	157	149	130	122	114	96	66	55	47	57	66	80	110	133	124	99	87	75
48	45	43	67	100	130	132	135	175	245	294	279	237	246	235	190	152	131	115	105	99	89	75	103	141	165	169	150	121	110	107	118	137	166	184	188	175	142	102	67	48	62	92	116	134	152	153	135	124	113
47	64	80	92	110	118	121	152	202	247	259	223	196	197	236	227	181	137	139	150	146	128	114	125	158	155	134	120	99	88	87	90	116	153	183	184	164	132	100	74	69	91	142	164	163	161	161	158	155	163
78	125	160	183	181	157	140	159	190	205	198	171	131	149	158	160	134	121	128	152	157	136	122	131	131	101	87	90	90	77	64	73	96	125	126	99	72	57	58	71	70	110	148	166	138	108	96	79	88	105
90	145	187	202	192	184	159	148	162	157	145	149	148	130	139	129	141	152	168	168	141	106	76	68	63	61	83	130	134	94	76	109	161	195	175	116	68	58	82	116	138	143	160	142	105	75	58	67	74	98
40	71	89	95	117	157	212	252	267	240	198	176	168	158	122	127	167	210	226	213	201	177	137	100	86	88	111	137	135	92	61	79	121	143	130	102	101	125	162	176	151	129	113	85	62	42	46	61	85	102
40	61	78	84	87	116	148	177	190	194	178	164	139	102	77	76	118	150	135	124	146	178	199	196	190	178	164	167	158	127	89	72	68	74	93	132	174	215	221	182	121	93	97	96	70	62	66	85	107	113
54	83	121	152	170	170	149	118	121	148	174	173	146	108	85	96	118	120	102	85	99	127	140	155	168	166	150	145	165	162	138	102	68	57	78	122	163	178	169	132	90	85	105	111	110	103	113	130	131	110
35	50	68	106	137	151	154	158	181	239	274	271	245	216	202	194	181	164	144	131	118	103	100	115	135	132	108	104	118	129	116	87	62	50	62	84	97	98	98	107	116	136	151	150	128	113	105	107	115	112
33	47	63	68	73	88	104	125	164	207	232	225	194	163	143	139	136	139	152	156	151	134	118	120	125	117	100	97	114	116	106	99	99	113	127	128	116	102	115	143	173	183	170	145	112	84	75	96	124	133
31	58	78	89	105	118	126	133	135	144	149	132	95	57	57	63	72	89	111	132	141	136	142	162	173	175	178	172	160	156	140	118	109	112	133	134	123	118	123	142	149	133	103	73	55	48	70	104	122	117
25	51	69	82	98	115	120	143	174	191	194	160	110	85	83	96	90	69	100	111	102	99	122	166	186	171	168	156	156	152	146	130	96	81	83	103	117	136	169	193	191	170	135	96	64	56	75	114	144	153
50	83	98	114	127	118	122	150	189	225	239	221	181	158	160	140	102	108	133	168	168	149	148	161	136	107	113	146	154	165	159	128	88	62	63	66	72	86	114	133	137	121	88	76	71	79	93	105	116	121
58	95	136	179	208	209	182	168	165	179	201	193	172	154	132	119	119	118	169	194	186	163	132	107	94	77	89	105	134	137	121	107	88	80	91	98	85	75	74	85	80	59	54	57	84	104	103	86	75	81
56	96	130	175	189	159	128	93	72	96	146	187	194	183	164	139	125	129	149	171	209	216	175	136	119	104	92	88	93	107	116	106	98	106	117	116	96	72	54	56	58	48	24	34	65	97	101	84	79	91
83	109	125	126	106	79	58	36	37	52	86	120	142	146	131	126	131	134	159	213	263	285	248	199	169	140	96	81	95	105	102	99	105	120	141	146	129	93	60	60	83	75	62	64	84	110	112	84	66	74
89	132	125	102	72	52	48	56	69	97	124	145	142	111	87	123	145	161	175	213	241	228	181	133	119	116	109	103	109	103	84	70	63	70	86	98	87	82	68	85	107	120	109	88	83	83	75	74	89	116
89	118	130	121	99	80	92	115	158	200	247	265	239	169	116	112	149	127	135	169	203	199	142	91	104	139	173	182	156	123	99	84	91	93	91	78	69	61	62	74	94	104	104	92	67	56	67	93	121	135
81	122	134	133	115	105	118	146	170	185	194	205	185	132	106	125	122	120	116	152	184	182	138	100	98	143	169	155	135	117	106	100	103	104	100	93	71	55	54	68	93	125	144	126	99	84	82	90	99	76
60	89	113	139	172	200	232	267	280	266	238	187	131	107	106	143	171	178	196	199	175	137	96	68	94	108	109	113	116	123	129	129	121	107	83	85	92	88	78	87	97	107	113	100	84	88	89	77	66	84
58	91	112	135	175	206	215	208	196	171	162	149	119	77	87	117	143	180	212	214	177	144	105	85	83	105	125	137	154	155	146	139	139	116	90	91	129	155	161	146	118	98	88	73	65	66	54	51	62	93
44	80	99	117	144	158	154	136	109	112	132	161	137	106	106	130	164	184	184	168	162	161	150	115	105	102	108	118	108	101	120	140	146	128	89	73	113	146	151	132	99	69	58	58	54	47	42	41	70	98
35	69	94	102	116	108	86	90	106	141	199	204	173	139	155	206	228	216	167	144	165	214	229	204	181	182	171	134	99	93	136	192	205	178	128	102	103	135	151	137	102	76	69	74	82	79	64	60	66	84
25	47	63	71	70	74	84	109	170	255	307	309	252	212	207	216	223	206	166	143	172	212	223	203	178	175	178	152	92	69	103	142	154	139	118	104	127	135	135	120	94	74	71	82	94	102	104	102	113	147
42	61	60	38	38	44	57	80	100	136	153	161	166	155	147	130	148	168	155	139	135	142	141	112	88	100	126	133	108	87	120	157	156	127	109	113	119	118	104	90	77	79	88	94	106	114	120	125	129	146
67	91	80	52	35	58	71	99	122	123	106	90	126	144	125	114	109	139	163	163	147	125	99	68	57	77	117	122	92	91	120	157	166	149	124	123	133	120	103	89	82	79	83	93	101	110	114	113	106	120
54	59	63	71	90	92	96	112	138	144	106	90	96	125	151	151	178	206	228	231	199	148	101	56	42	74	100	101	84	76	103	123	128	116	102	102	121	136	136	136	125	104	80	62	60	69	69	58	63	88
50	70	90	132	168	172	139	114	97	86	68	61	95	121	146	172	186	193	192	171	139	109	81	75	82	109	140	141	129	125	118	122	130	115	98	103	122	131	135	136	124	98	61	38	45	61	67	72	85	121
64	82	91	113	146	170	166	144	104	77	101	139	174	197	207	187	154	123	111	90	95	113	143	157	168	186	198	192	168	132	97	76	92	104	106	127	159	174	160	144	129	100	64	40	50	74	72	79	96	106
49	54	67	98	146	190	212	183	137	120	132	199	246	266	260	218	146	98	76	88	102	135	168	184	190	193	184	162	143	114	66	59	85	96	93	104	135	158	167	164	154	136	108	80	65	70	70	71	76	53
55	64	53	68	94	119	127	121	97	77	108	161	211	238	251	239	210	175	178	166	162	159	162	171	169	150	113	93	96	94	90	100	134	144	128	118	129	158	184	190	180	151	116	96	89	89	91	90	70	63
70	79	78	86	87	80	80	79	84	95	105	141	153	142	135	142	156	174	177	161	132	116	125	147	162	145	97	68	82	106	131	151	166	152	116	88	83	93	117	135	125	106	100	105	107	114	106	95	85	69
60	89	112	125	126	107	80	74	76	85	97	91	73	56	53	78	131	156	148	124	97	87	120	184	230	213	147	104	86	80	98	137	139	112	87	61	52	64	96	124	134	127	119	125	130	131	138	149	164	168
59	83	96	95	79	70	64	71	96	110	103	81	69	71	82	108	149	177	163	116	72	51	66	119	173	180	150	118	94	72	72	81	83	76	53	57	80	111	153	191	201	187	157	131	116	115	121	139	159	160
56	74	67	52	44	59	93	128	138	131	113	117	128	142	142	128	135	156	152	131	98	71	73	104	144	164	141	123	110	84	71	79	79	69	70	62	72	90	122	158	172	156	120	89	93	96	86	85	87	85
59	58	54	62	74	109	155	185	173	132	138	165	194	187	143	90	76	118	159	172	166	161	156	159	169	165	145	122	117	126	129	132	135	139	128	120	121	128	159	200	217	196	138	91	86	103	104	100	94	74
53	61	64	92	131	176	218	218	167	126	128	188	214	200	159	109	96	131	168	169	166	187	207	217	225	238	225	184	151	126	111	117	136	162	183	185	169	145	137	140	135	124	101	74	78	91	100	117	128	124
59	53	47	72	94	119	140	132	100	64	79	120	152	164	158	139	143	166	156	128	117	127	141	134	127	129	137	125	93	75	74	95	136	180	216	237	223	188	156	122	93	94	118	128	126	125	115	114	146	155
55	74	76	87	96	92	109	108	93	89	116	178	225	233	198	177	176	174	148	113	101	111	102	87	63	82	97	91	87	85	93	117	141	159	183	192	182	166	153	146	145	153	171	180	166	134	105	100	110	119
58	78	90	93	71	75	99	124	119	105	119	157	201	205	187	184	204	213	191	169	160	147	129	97	86	96	131	148	145	148	153	155	155	159	159	154	142	127	109	99	101	112	116	105	97	94	84	85	101	88
44	59	64	57	43	51	109	144	141	113	86	94	111	126	119	124	144	162	174	192	221	226	202	165	124	125	141	154	166	174	179	189	193	174	152	124	106	101	92	79	79	77	73	78	84	88	90	79	78	70
34	45	42	35	32	56	100	132	133	114	91	66	72	79	85	96	112	134	149	164	173	179	185	190	184	195	208	198	165	132	111	102	99	96	99	100	117	143	154	158	154	138	121	112	111	105	88	80	71	55
36	44	50	54	52	78	112	131	147	158	149	132	111	96	93	105	137	183	196	185	162	136	133	135	148	162	163	144	120	98	81	76	73	72	86	120	153	174	190	193	179	154	125	112	113	118	121	116	105	82
47	74	81	89	114	133	145	136	131	149	158	136	109	106	96	81	88	121	157	163	146	129	116	134	150	150	128	103	89	87	93	103	113	114	117	112	106	102	99	119	131	124	107	92	83	90	109	129	135	121
60	88	89	88	97	108	135	123	125	152	150	118	97	98	112	94	73	83	113	137	127	102	85	73	101	118	112	99	104	112	114	124	143	166	179	179	157	107	70	53	74	91	87	71	58	64	99	149	191	189
82	116	117	103	85	94	104	136	160	175	170	124	77	79	90	89	79	76	78	82	80	77	51	45	71	107	125	133	131	122	112	102	100	109	134	168	188	164	105	73	63	89	100	97	88	90	115	156	179	164
54	78	78	77	73	69	113	162	217	271	283	249	190	141	113	106	109	89	61	40	49	72	72	57	64	85	109	119	110	96	100	111	111	104	99	121	146	143	114	65	59	75	91	96	97	108	127	146	152	123
39	45	53	62	64	54	62	115	190	261	331	351	318	249	192	167	163	166	128	102	99	99	99	103	127	151	160	165	140	109	97	114	137	137	126	127	142	135	105	76	65	95	139	164	166	153	135	114	97	78
33	47	68	92	93	78	62	63	72	105	154	196	207	183	149	143	188	212	220	207	177	145	104	115	147	149	146	150	161	144	132	138	136	136	128	129	139	137	114	80	62	72	99	133	145	131	105	88	72	58
53	66	80	106	121	115	92	78	63	57	74	93	113	124	141	182	205	225	211	178	142	99	83	91	113	118	90	92	102	101	90	82	93	114	139	155	157	126	89	91	91	82	78	81	98	92	72	77	95	87
59	59	47	49	70	84	86	94	101	117	116	106	119	143	175	203	213	183	148	120	92	70	42	66	103	118	128	133	139	124	91	67	69	108	163	194	183	127	90	112	140	114	72	66	62	59	66	84	100	104
52	50	39	35	49	61	65	64	82	115	131	128	151	186	210	223	196	150	143	147	146	126	107	96	123	157	174	185	186	164	131	84	74	114	180	213	191	132	92	108	115	88	57	47	67	75	77	99	116	122
35	42	40	43	62	79	89	86	80	109	148	169	169	171	172	162	141	109	102	127	148	155	138	138	131	129	130	128	122	118	97	73	52	73	99	121	116	85	66	76	73	56	43	49	51	37	52	67	84	106
34	60	72	67	77	107	119	101	84	117	166	202	203	170	139	136	125	108	99	79	69	79	105	104	100	113	143	158	149	133	120	82	60	38	42	51	69	80	79	74	69	69	77	83	70	68	68	78	82	88
67	98	136	155	175	190	189	152	105	91	114	131	131	132	126	124	136	127	101	78	60	67	84	80	58	69	102	118	119	121	114	97	73	63	58	73	99	118	120	108	112	123	134	148	146	121	112	93	73	63
34	70	103	148	190	212	199	167	124	95	83	97	122	136	140	138	135	132	132	134	147	152	145	111	72	64	92	118	132	147	145	113	89	95	108	126	136	123	88	76	84	108	133	151	148	130	112	92	80	85
24	23	48	78	99	108	115	113	93	72	82	110	137	158	146	147	157	147	135	149	165	169	154	115	82	90	136	194	231	236	198	138	110	112	133	144	130	92	66	49	68	87	91	89	82	75	80	93	103	110
30	49	70	92	103	99	87	89	84	87	111	139	170	183	174	159	154	135	122	122	139	160	152	120	89	76	95	127	145	152	138	107	96	111	114	102	90	83	82	101	122	125	117	98	69	53	64	78	83	74
47	89	127	163	171	141	104	90	99	116	125	135	158	176	160	131	120	136	150	158	157	161	160	136	118	114	115	112	106	103	96	75	78	94	92	93	109	133	164	180	184	177	160	131	90	60	81	120	130	120
37	73	118	150	147	124	104	103	126	148	151	145	160	183	177	143	127	143	192	206	180	155	127	101	87	94	119	137	131	119	97	65	55	59	67	75	96	127	152	164	159	144	129	114	81	62	81	121	139	123
56	77	91	100	99	97	121	154	169	171	148	123	119	129	147	145	125	132	155	180	183	178	171	151	125	102	90	100	95	81	69	60	66	86	102	119	137	154	166	170	163	121	98	98	91	69	73	89	87	71
92	122	113	102	75	67	91	137	178	201	211	202	192	191	199	200	182	141	135	145	147	165	188	192	170	122	84	66	78	94	109	130	150	156	163	157	134	113	96	89	84	76	73	88	102	96	86	77	78	64
63	70	63	57	61	62	92	147	207	261	280	279	274	250	244	235	215	191	168	182	220	254	272	259	225	171	107	80	78	98	123	143	155	153	134	105	79	64	53	49	71	73	70	89	102	95	69	57	66	83
51	62	58	65	73	86	101	126	158	182	190	174	142	151	169	199	199	155	146	188	233	264	261	221	185	151	107	76	61	56	63	85	121	146	143	119	93	67	41	42	61	66	69	87	109	111	89	60	57	74
57	86	98	102	118	135	138	149	163	172	164	141	131	139	177	178	139	105	103	154	196	202	171	127	102	100	112	112	98	72	41	54	103	144	158	150	132	97	56	36	48	50	70	112	151	164	152	125	96	85
32	52	65	77	82	76	86	110	152	174	169	162	151	157	157	135	100	63	68	113	133	119	105	84	81	98	117	128	112	76	63	65	87	100	92	88	97	93	79	79	86	100	120	162	186	192	192	182	166	141
35	57	80	100	113	115	100	110	136	132	127	127	126	132	141	149	153	141	121	113	104	91	88	91	101	110	122	122	105	105	103	114	122	107	81	72	79	92	107	129	153	154	156	161	166	170	173	176	167	143
45	71	82	107	134	154	144	135	121	130	146	179	207	212	211	222	234	230	206	200	182	154	129	107	92	91	99	104	115	123	135	144	140	123	98	83	81	82	94	110	116	114	112	130	160	188	200	185	142	103
37	51	56	70	111	132	138	124	128	143	188	245	260	239	199	163	146	143	147	150	152	149	141	126	109	96	100	112	115	115	109	103	112	116	104	84	76	78	78	86	102	99	98	106	131	152	157	137	95	46
45	62	81	131	160	187	184	163	130	114	134	164	189	177	146	131	130	133	122	104	96	103	131	142	144	148	159	178	191	183	142	110	95	98	91	74	68	63	65	73	99	117	115	113	110	111	104	100	74	66
41	62	79	102	135	149	153	162	150	144	146	157	150	117	91	105	124	135	126	98	72	78	100	117	110	97	95	94	102	116	119	115	118	118	99	74	59	58	45	44	74	100	104	89	88	86	82	78	87	91
47	61	80	106	112	115	120	120	128	147	159	158	135	112	112	139	173	180	182	170	144	126	123	111	100	101	96	83	80	90	114	149	173	169	136	98	82	73	70	70	87	91	75	63	63	78	75	87	81	76
47	74	94	106	113	107	94	93	97	117	125	115	102	112	137	164	148	133	140	169	183	170	148	115	98	111	130	128	106	93	82	89	115	121	99	85	89	109	130	140	137	117	79	42	47	56	53	59	74	87
67	102	140	172	188	185	156	130	127	130	133	112	94	98	121	131	128	102	108	133	145	140	123	113	108	110	134	139	126	103	84	93	115	119	103	90	108	141	162	170	166	138	92	64	55	56	67	101	140	175
58	95	123	143	188	225	233	229	225	235	241	235	185	124	110	106	109	137	139	138	125	93	76	83	85	95	117	134	132	126	128	141	160	166	140	113	115	118	128	140	150	149	132	109	108	126	126	129	135	124
40	57	68	83	120	177	201	203	187	172	162	164	140	110	89	101	128	144	149	135	112	83	63	72	102	121	140	159	161	151	147	146	142	126	112	112	108	108	100	116	134	147	152	148	155	170	172	154	120	81
39	69	97	102	110	121	129	126	124	111	110	123	136	140	169	172	160	150	119	100	87	74	67	80	96	116	140	158	180	194	185	175	135	98	92	98	100	84	88	96	109	127	140	141	134	142	145	134	112	79
78	121	154	160	147	129	111	110	120	137	144	169	205	225	221	198	168	135	109	92	86	79	74	68	102	140	150	150	138	115	116	120	115	100	97	101	85	66	58	65	72	79	86	88	99	116	138	152	146	120
89	135	149	152	150	160	178	192	197	198	189	180	195	212	198	159	125	117	136	159	163	156	117	90	117	176	185	141	102	107	125	151	153	140	126	109	77	53	56	59	60	67	61	51	37	56	84	103	104	96
69	93	93	88	111	145	167	172	170	159	141	140	166	198	208	194	178	176	179	195	212	209	169	107	114	182	192	147	116	127	170	186	169	137	115	92	75	65	65	71	79	85	85	65	63	74	96	113	114	101
50	84	82	83	116	159	168	142	117	106	108	129	181	229	258	268	256	213	177	156	165	187	162	111	107	134	146	118	97	93	89	88	85	85	86	97	106	110	114	105	90	95	99	96	90	100	110	122	137	159
42	59	62	63	93	131	141	138	117	104	94	120	185	243	298	332	317	264	187	149	155	176	183	166	145	145	127	111	98	79	55	40	42	49	67	90	116	128	122	112	101	151	177	166	140	124	114	101	111	129
41	72	75	75	83	89	95	92	92	116	148	168	189	204	210	224	220	185	153	146	168	198	216	231	223	188	142	113	131	122	93	67	60	61	76	126	180	204	186	133	121	137	163	137	106	104	120	133	121	121
44	63	77	96	107	107	103	107	117	163	240	297	301	253	200	150	120	111	104	111	127	140	165	196	198	168	122	98	105	116	93	74	63	63	66	96	156	185	176	146	106	114	103	77	58	65	91	102	97	83
47	73	108	127	109	77	101	139	138	159	193	205	190	158	129	105	92	97	118	140	130	106	99	112	125	128	122	119	138	117	82	62	67	67	69	83	92	97	84	80	88	94	95	104	123	145	151	144	126	112
45	79	110	133	105	73	91	149	173	173	171	152	125	112	108	105	75	80	94	113	135	128	117	115	102	99	122	153	152	110	64	61	77	99	102	99	96	91	98	114	134	138	134	137	160	181	180	159	130	107
41	60	83	107	100	80	97	113	134	159	171	153	116	95	105	93	96	112	134	165	189	199	200	185	156	134	138	156	160	116	78	88	107	105	99	79	70	79	91	109	129	126	112	105	123	148	155	148	128	106
45	63	71	73	96	121	141	161	178	196	193	154	117	117	133	171	190	214	205	168	157	137	112	119	115	99	90	95	101	83	60	72	95	106	96	80	71	78	88	92	93	94	77	72	80	100	116	129	123	104
57	80	75	84	107	145	174	183	183	181	170	148	118	102	154	211	247	241	189	141	101	82	86	94	113	117	96	77	78	69	56	75	112	131	123	108	109	123	119	105	99	81	71	77	105	128	148	156	145	127
42	69	76	92	140	182	195	179	158	157	164	143	106	93	115	176	200	184	156	118	107	101	105	139	149	159	162	148	134	115	103	109	123	119	93	75	93	110	114	105	100	100	94	95	91	90	84	86	88	85
36	56	63	81	111	137	141	130	125	147	175	180	149	114	121	131	114	89	89	108	113	122	139	139	148	158	154	146	139	148	151	159	159	136	99	86	91	98	89	81	83	88	84	75	77	80	84	85	88	101
54	83	87	80	82	79	83	84	91	121	145	151	143	145	139	119	111	108	138	174	205	216	194	170	137	117	100	84	84	103	126	125	124	125	105	86	95	101	100	90	86	88	81	76	86	115	140	160	174	175
68	104	106	97	95	101	107	125	135	130	124	108	92	67	83	99	101	113	120	144	164	171	166	140	128	129	114	92	79	81	83	89	98	104	100	97	111	142	155	150	139	136	129	121	132	153	174	187	193	185
79	109	114	123	131	124	121	122	118	101	96	129	119	123	135	157	176	165	153	156	162	170	159	144	141	145	136	112	78	57	71	97	132	167	175	168	162	157	145	119	104	96	89	91	103	126	160	192	211	214
71	105	129	146	160	158	176	188	174	131	126	169	210	205	208	208	189	156	129	116	112	107	104	94	107	137	142	112	75	58	68	108	144	164	176	167	140	116	103	94	79	65	53	47	54	68	94	119	148	167
111	154	174	184	157	144	144	203	226	201	171	176	167	142	127	113	112	113	108	116	124	135	139	130	121	126	119	114	105	95	106	116	119	115	102	86	63	55	64	75	72	53	37	50	68	89	99	98	97	92
110	145	163	171	150	99	101	129	181	215	220	197	167	136	109	120	125	129	127	110	106	120	143	156	147	117	89	89	109	130	140	140	136	114	99	86	71	67	76	80	74	63	70	70	74	68	70	69	66	74
56	73	93	122	132	117	87	96	118	141	149	153	157	156	160	153	140	124	104	89	75	68	82	106	113	87	72	98	138	174	184	179	159	134	124	130	139	143	132	106	76	72	76	76	55	55	63	73	82	83
42	67	105	138	140	126	115	116	126	133	132	133	155	172	170	167	150	129	117	108	96	78	85	120	136	131	121	134	171	188	184	166	150	138	130	129	131	152	147	120	98	88	92	73	58	61	93	124	144	158
61	112	149	159	139	138	149	163	163	141	113	112	131	133	133	151	173	188	185	160	123	89	85	108	128	112	86	79	85	114	126	137	148	149	145	115	100	105	119	113	113	114	102	81	59	54	56	80	104	130
61	105	139	138	123	124	146	165	160	125	89	81	109	129	136	163	207	231	224	204	167	128	109	108	97	83	63	33	44	60	84	95	98	102	96	88	69	75	67	70	90	110	106	84	59	40	49	51	69	83
40	73	106	137	139	137	142	153	160	144	130	140	155	148	152	159	169	168	160	163	178	182	181	176	167	145	116	83	56	59	70	81	71	63	80	98	115	110	92	71	80	91	100	89	72	68	62	64	46	47
36	51	82	111	129	144	149	161	175	175	162	153	145	139	140	162	164	146	125	130	148	161	177	196	194	171	138	91	65	69	75	79	86	85	94	123	138	141	129	103	83	80	87	103	109	114	120	96	66	46
46	62	78	105	126	139	152	176	201	203	192	178	182	189	220	235	229	186	134	126	128	119	123	139	137	120	95	65	72	94	107	125	136	140	134	116	109	106	120	130	119	98	105	124	143	165	171	150	122	99
39	50	63	78	85	82	94	103	126	153	142	134	164	217	262	263	228	176	128	104	115	130	144	160	159	134	95	66	59	75	79	78	95	105	107	111	107	126	140	137	115	85	70	96	129	154	173	179	168	153
37	51	68	90	90	91	88	101	144	169	165	132	115	145	148	133	136	153	162	176	174	164	187	197	182	149	107	74	81	104	107	101	88	97	121	140	174	195	206	186	148	108	89	89	106	124	133	130	126	109
27	51	87	122	147	148	148	149	153	162	149	117	109	108	119	111	125	174	216	200	155	134	142	177	184	165	136	118	123	151	175	175	171	186	199	191	170	165	168	172	165	147	131	140	151	150	140	115	81	61
29	69	111	147	165	158	123	112	115	115	124	142	158	189	196	195	205	235	251	242	204	156	163	171	169	161	138	122	132	150	159	144	146	180	205	184	143	123	134	142	130	113	104	108	119	139	143	125	106	93
53	102	160	201	200	159	118	96	101	103	115	146	171	172	155	134	122	118	160	200	202	177	139	129	132	113	94	95	111	148	159	136	143	173	187	169	147	136	144	142	117	89	79	84	94	105	130	134	112	102
46	75	125	167	189	173	128	116	104	77	74	88	120	139	138	117	84	90	123	170	187	150	108	97	103	102	87	90	116	134	131	110	99	140	165	161	137	121	111	94	76	73	93	116	123	141	147	143	123	103
41	59	89	142	164	156	140	117	97	92	78	79	79	77	68	61	57	50	71	85	80	65	73	100	120	103	84	92	108	123	123	91	85	98	126	126	103	87	82	87	86	75	65	79	97	104	117	120	113	110
63	87	127	153	157	132	109	113	128	153	187	193	174	145	112	84	79	93	94	77	55	56	76	124	158	151	122	104	93	89	90	93	89	106	127	121	95	78	82	92	89	62	47	59	77	109	119	123	117	103
64	98	124	143	123	100	109	162	215	259	287	301	279	242	197	160	157	165	169	158	136	108	105	128	159	174	172	155	134	109	97	116	152	180	183	168	145	126	118	109	87	57	34	42	63	80	103	114	109	98
73	93	113	130	124	86	84	110	131	135	151	162	184	175	143	116	112	142	160	175	187	183	175	189	200	190	170	155	129	101	96	132	186	230	241	214	177	145	147	141	122	90	70	67	70	92	109	116	112	91
79	111	121	137	146	141	124	114	93	91	105	136	142	153	144	111	101	116	129	126	107	89	103	116	124	110	95	79	61	78	111	158	210	230	212	178	137	108	107	136	146	122	80	54	62	77	105	124	124	108
55	57	62	80	96	102	85	81	106	141	177	179	166	139	121	105	106	135	151	135	92	60	46	63	76	99	105	93	89	109	160	207	218	192	142	103	85	70	89	117	128	108	66	38	27	40	59	77	100	96
39	55	68	96	122	115	98	92	109	151	178	174	142	122	110	95	90	117	137	138	117	95	91	69	69	79	95	104	110	132	154	177	188	160	100	64	63	67	74	73	70	61	57	55	55	42	39	51	61	78
75	103	125	151	166	158	130	112	103	91	78	65	63	76	89	95	104	117	146	165	170	168	156	142	112	84	81	98	125	133	135	143	146	116	69	57	80	109	116	102	81	86	101	107	100	81	69	61	76	89
101	147	168	178	166	146	140	130	100	76	56	44	64	104	133	136	121	103	95	104	115	126	140	143	120	96	85	106	131	138	130	133	120	80	41	39	81	105	130	140	147	148	136	117	106	88	75	86	99	109
107	138	147	148	136	123	120	142	146	127	108	97	107	146	162	150	146	133	126	121	121	133	142	137	107	72	71	80	96	105	112	120	109	81	46	44	54	84	119	151	162	148	100	71	65	50	58	80	108	117
119	135	129	133	124	107	119	153	195	221	207	176	171	161	132	121	125	156	173	165	156	159	157	130	95	81	83	94	116	147	163	165	151	114	89	81	95	121	167	188	171	134	95	68	64	70	73	102	111	106
104	137	145	154	155	139	107	138	184	187	161	139	118	104	82	54	104	148	183	189	179	183	172	136	103	100	101	103	129	143	138	139	109	76	71	98	131	165	182	166	149	116	81	79	101	105	116	110	103	93
82	107	140	173	174	143	114	115	148	157	145	141	148	129	94	81	83	146	186	202	196	181	163	123	105	106	120	136	136	124	108	96	88	80	93	119	141	138	122	110	91	78	71	85	118	130	101	77	70	66
59	83	92	118	131	128	118	149	193	202	176	153	140	125	95	60	75	100	147	159	140	119	97	96	86	80	85	114	151	166	157	156	152	135	126	129	119	112	100	85	89	79	82	111	131	110	72	49	56	59
49	46	55	74	93	112	135	172	220	240	213	168	132	105	99	93	86	115	140	142	121	87	82	93	99	76	68	90	122	150	170	158	126	103	91	85	85	80	77	81	82	92	122	150	148	109	61	40	47	42
47	68	74	96	109	125	143	171	214	230	205	163	124	103	99	112	130	138	129	109	94	92	94	115	136	130	112	99	83	81	88	91	83	72	75	87	87	91	96	101	120	140	159	168	149	111	70	40	33	40
65	92	109	118	125	149	168	178	195	215	198	174	164	136	124	134	142	147	135	103	88	80	68	77	94	103	106	104	85	68	71	89	102	109	114	115	105	98	96	96	90	94	98	105	107	102	86	56	40	37
73	93	93	95	125	153	163	145	136	132	126	138	144	130	93	66	80	88	89	81	76	70	66	67	102	118	109	98	78	64	68	82	104	124	139	128	98	88	90	73	63	71	90	116	132	126	107	73	46	32
69	97	90	89	96	120	130	112	86	76	76	93	121	114	88	78	76	83	68	57	53	47	41	74	99	102	98	79	51	56	73	86	99	115	124	109	89	79	80	83	78	92	119	141	152	143	126	103	57	42
73	96	114	131	145	131	112	89	88	99	102	114	128	135	132	137	158	141	101	72	67	66	85	87	106	100	85	75	74	98	125	129	124	128	136	135	119	106	98	85	95	130	158	181	181	163	145	121	85	47
58	86	105	132	151	156	140	130	151	178	176	161	142	128	136	146	156	144	118	93	94	109	107	123	130	132	135	131	114	116	119	103	100	117	143	168	177	160	131	119	131	156	175	174	149	111	90	98	96	90
67	84	88	101	125	143	156	166	198	234	232	199	158	125	96	86	93	108	105	121	146	159	158	148	156	157	146	125	101	88	75	70	80	96	128	159	168	159	155	157	170	189	193	170	141	98	77	89	116	124
67	103	128	140	134	146	140	118	118	138	165	179	174	165	148	141	153	160	155	137	131	125	128	120	121	116	103	95	94	81	80	102	120	140	151	148	135	131	123	115	110	107	94	89	82	79	76	85	101	105
63	81	92	97	95	104	120	113	92	90	100	111	124	135	145	148	181	200	164	135	103	88	80	79	66	59	51	60	77	79	86	109	151	168	160	130	102	100	118	133	140	140	129	99	85	74	66	68	69	71
67	89	94	101	104	124	149	167	156	139	144	147	147	155	131	113	150	181	180	155	140	130	137	114	77	57	57	64	77	77	59	64	87	117	126	104	96	101	109	121	139	159	159	144	132	122	108	83	65	46
68	68	66	79	94	114	136	148	142	142	162	182	193	176	136	120	155	214	218	197	162	131	124	90	68	78	100	123	130	116	92	74	73	87	100	115	117	119	108	96	91	102	115	124	139	163	176	158	104	66
75	77	56	49	72	91	109	121	116	118	143	163	167	171	166	157	187	197	175	133	97	95	91	87	83	112	158	197	221	224	205	169	153	163	173	170	166	127	105	84	75	79	83	93	110	134	149	141	105	66
89	97	71	70	80	96	106	125	135	134	123	99	99	112	136	169	173	162	123	96	109	139	175	166	146	128	117	142	171	190	175	146	149	173	192	183	146	119	102	109	105	85	81	81	100	125	141	144	121	79
75	82	89	96	120	125	137	165	195	198	158	94	57	82	112	114	117	119	132	151	178	213	226	210	184	150	125	121	140	138	124	96	90	119	154	167	149	114	126	139	136	121	104	116	120	122	129	130	119	91
39	44	41	58	92	114	136	174	210	224	175	113	106	133	158	153	134	135	165	189	185	183	174	156	125	89	87	89	77	75	96	102	101	102	114	126	131	137	153	192	226	237	244	235	195	144	107	83	71	62
48	49	47	57	77	103	127	140	160	176	179	163	170	187	174	141	110	106	109	118	131	150	198	197	166	144	123	112	85	76	115	161	165	147	143	149	150	157	177	186	184	193	197	171	129	94	67	47	34	43
50	72	84	85	100	109	105	118	148	188	219	238	238	221	171	133	123	103	103	103	97	134	163	190	194	175	174	146	106	88	107	128	135	129	125	117	118	115	103	90	92	98	108	106	96	92	100	93	92	89
52	55	61	84	99	97	93	81	93	133	176	213	235	234	242	216	184	159	142	141	152	156	163	141	137	151	143	130	115	104	116	126	120	113	110	100	80	71	81	87	81	92	105	114	126	153	172	175	164	154
60	74	63	65	89	106	105	111	114	119	135	140	129	130	133	142	130	109	108	130	142	139	113	85	90	115	164	196	192	166	145	156	155	139	123	124	113	97	90	101	106	108	115	120	126	130	137	150	146	128
71	87	94	117	132	139	137	118	97	77	78	85	80	81	110	118	117	103	95	94	97	94	74	49	47	88	140	195	200	165	144	142	135	113	116	130	143	126	102	81	81	86	91	89	71	56	61	82	113	128
60	98	123	142	157	139	113	89	68	68	77	96	105	109	125	151	164	161	129	94	85	94	88	64	52	53	95	149	183	188	180	179	154	124	110	132	136	114	82	61	59	81	98	96	84	64	42	45	62	68
72	118	143	152	135	116	95	84	84	92	109	114	102	101	128	158	188	191	156	119	104	122	137	120	94	83	92	122	153	173	183	169	135	119	126	129	116	109	100	89	97	117	144	154	142	125	105	87	75	65
48	83	104	113	112	95	84	79	78	89	98	95	88	92	100	105	103	101	118	127	136	153	163	167	159	145	139	136	133	123	112	96	78	73	79	92	87	81	91	95	87	90	95	98	94	83	74	74	88	91
22	39	67	87	100	107	95	83	84	83	84	82	81	113	137	130	92	73	107	136	130	109	98	105	100	108	115	114	100	90	89	87	81	77	85	90	90	92	83	64	47	47	66	90	111	123	121	114	114	116
21	33	49	72	90	90	87	119	144	159	152	115	102	119	157	169	141	112	129	159	138	95	73	71	87	103	125	136	138	126	128	131	134	129	111	116	110	99	74	37	41	61	85	117	148	167	178	178	174	155
22	36	68	88	89	81	86	134	204	229	227	205	154	140	153	163	174	164	184	196	180	149	129	140	154	168	164	157	144	132	118	102	99	107	106	103	109	112	90	62	47	59	70	83	93	105	117	125	127	127
40	81	132	165	156	115	85	102	135	167	186	183	164	120	100	120	153	183	205	224	212	161	131	165	196	199	182	161	149	141	135	119	118	121	121	130	146	160	151	118	96	84	93	109	121	120	114	97	84	86
57	81	112	143	147	139	106	87	89	109	135	150	121	99	89	96	145	174	182	187	173	147	141	160	191	196	175	158	149	155	175	175	171	166	159	156	148	153	154	154	158	170	193	211	200	191	176	144	113	94
78	95	103	136	176	189	168	139	133	165	205	204	192	158	127	103	133	176	178	174	179	177	157	137	122	120	134	144	140	132	122	111	111	121	118	103	95	88	98	120	128	127	131	128	114	107	110	103	92	81
95	127	139	162	178	178	192	208	219	233	215	179	146	143	128	108	123	158	168	147	150	162	138	107	72	75	108	140	145	124	96	71	73	86	95	93	78	78	88	96	100	104	115	120	106	109	119	127	141	153
52	77	96	106	107	142	195	245	251	252	220	159	124	123	134	125	127	138	133	128	132	120	79	53	70	94	119	146	161	150	119	96	94	104	113	121	128	133	130	132	133	142	156	159	145	132	134	145	159	158
32	61	91	111	129	142	156	136	153	165	188	195	177	169	194	218	211	188	170	157	146	121	87	95	130	160	172	171	155	139	120	105	93	74	58	60	74	77	91	100	112	121	125	124	109	83	69	73	87	90
35	64	105	138	161	165	131	95	66	110	125	131	151	170	197	232	236	221	204	188	189	182	153	137	130	122	106	91	83	73	76	82	92	85	74	78	81	82	81	97	121	137	136	125	97	63	49	61	75	82
32	39	49	71	98	120	113	70	93	105	113	127	143	152	157	159	156	146	130	124	128	146	150	123	95	80	80	94	94	91	71	59	60	77	97	123	148	140	117	101	95	103	105	103	95	75	75	91	95	89
40	49	48	50	68	88	88	65	51	95	120	117	108	92	85	112	127	125	114	104	121	147	157	137	97	59	75	116	145	140	115	81	62	59	68	90	115	129	130	115	102	93	87	87	87	84	79	74	66	62
37	50	67	93	107	103	96	76	80	101	144	172	159	124	102	107	126	131	135	148	158	164	168	145	92	73	104	164	195	183	139	100	93	92	90	85	80	82	91	106	131	154	158	151	143	118	76	45	32	38
29	47	75	102	107	103	110	113	103	100	103	129	158	147	124	115	106	111	120	127	119	105	97	88	79	74	115	173	193	163	121	108	118	125	113	86	63	40	53	90	140	184	209	209	189	147	92	62	68	88
56	63	72	98	125	139	149	156	149	96	79	100	146	183	173	157	144	121	103	107	114	114	114	121	121	116	121	137	157	153	142	137	131	98	87	77	61	61	65	85	108	126	142	151	142	115	88	83	99	107
109	120	94	90	99	105	107	97	75	64	74	117	170	196	199	196	163	114	114	124	129	118	102	115	133	126	111	108	115	126	147	146	109	85	78	104	126	116	113	100	85	86	103	123	128	118	100	104	113	108
117	123	107	100	105	117	122	117	93	71	115	170	192	181	158	147	124	116	140	185	184	141	101	93	115	131	122	116	116	127	135	138	121	97	119	130	135	134	113	88	76	75	97	114	107	95	92	110	135	146
90	78	58	85	119	147	174	177	134	96	117	142	137	115	85	76	67	81	131	147	132	112	85	87	97	92	104	108	112	99	89	86	96	120	146	165	174	175	158	129	94	82	98	104	96	82	90	129	170	183
108	79	78	94	120	146	175	177	158	128	121	116	113	102	88	73	67	104	139	140	131	128	127	118	100	93	100	133	153	147	125	114	112	114	107	103	112	128	146	130	90	59	63	74	65	54	61	91	107	112
80	81	63	89	104	119	135	153	150	156	174	174	170	172	150	106	73	89	117	120	121	143	158	151	141	118	111	130	138	117	89	92	96	85	82	81	92	112	114	102	63	41	52	63	54	39	36	46	64	75
49	27	58	92	124	161	195	184	162	157	168	187	198	200	177	140	87	75	86	94	108	136	164	172	157	129	113	135	141	122	113	112	108	112	110	112	112	103	94	75	57	50	60	54	59	62	69	83	76	76
27	43	62	92	138	185	206	203	170	140	129	118	112	110	101	76	78	98	128	136	132	152	166	149	125	104	108	136	171	175	162	158	148	129	118	113	101	95	99	98	86	81	73	80	97	122	133	123	119	121
24	27	33	45	68	98	116	114	102	92	96	105	112	110	79	63	65	97	120	124	109	101	111	103	97	108	114	143	154	147	132	116	89	77	74	77	91	98	109	109	92	76	82	108	145	150	131	110	91	99
36	48	36	31	54	79	78	66	68	78	89	99	110	119	110	81	81	96	115	117	118	127	122	112	117	129	131	119	113	111	95	82	81	68	60	78	93	98	91	78	60	50	66	101	133	140	125	98	76	75
44	56	45	42	64	81	67	56	84	124	141	131	120	127	132	128	127	123	133	154	158	142	131	116	113	115	99	84	88	93	94	101	96	76	57	62	88	101	98	90	80	75	82	96	104	100	87	79	77	92
35	36	33	37	51	55	50	66	110	150	147	103	68	65	84	100	112	138	147	146	131	101	72	68	82	86	118	150	170	176	173	153	122	86	66	84	135	177	196	191	160	134	127	122	113	92	79	73	80	102
23	42	56	68	71	68	72	104	153	161	130	100	75	78	86	106	121	119	132	139	121	88	65	56	49	79	109	156	176	169	153	132	101	80	82	106	139	174	185	167	132	99	91	92	87	86	83	88	79	72
37	49	84	111	111	95	79	91	121	147	150	121	107	112	125	120	122	134	148	173	184	165	131	91	72	72	112	119	108	100	98	91	78	69	72	89	118	134	135	121	97	85	88	94	105	116	134	141	125	95
29	54	75	95	113	104	76	74	115	156	170	183	186	196	193	176	130	97	110	140	172	192	187	145	95	112	139	155	151	135	123	113	98	86	83	82	78	70	59	70	79	78	78	79	91	124	149	163	161	145
57	58	69	89	99	107	102	104	134	176	213	224	217	229	197	135	83	64	84	118	137	150	139	108	111	131	172	193	192	157	110	82	85	95	109	120	111	86	72	81	97	105	94	75	84	110	133	139	129	127
58	62	42	49	78	106	132	151	146	137	163	165	152	117	105	94	86	89	122	161	166	142	124	134	140	166	165	167	157	136	119	112	111	108	105	116	122	118	108	101	103	106	110	110	124	162	177	169	168	155
45	39	38	63	110	160	193	181	136	126	142	173	160	159	146	145	129	98	86	96	123	142	156	185	226	215	192	165	144	124	120	133	141	125	111	98	107	126	122	110	93	98	109	97	103	129	142	139	135	151
52	59	64	83	105	124	122	97	82	63	90	104	127	143	144	146	136	105	79	90	125	170	199	203	189	187	177	164	138	117	124	143	146	130	98	106	127	153	165	148	125	112	106	82	65	74	84	88	87	74
82	106	110	111	114	111	92	81	73	88	90	95	111	135	146	144	146	143	126	115	146	170	173	158	150	154	173	168	131	97	98	117	127	103	82	82	118	156	162	151	135	121	122	117	104	109	107	91	85	80
98	111	106	97	89	93	102	90	100	100	97	100	118	151	163	171	168	149	117	100	104	125	144	147	146	168	181	176	144	109	97	119	137	126	102	103	104	106	115	124	126	118	135	160	178	174	142	107	88	91
90	121	119	104	87	69	62	80	81	84	94	98	106	119	141	164	180	183	164	127	95	87	89	90	81	94	115	123	117	99	93	116	134	148	155	154	131	105	92	101	108	103	110	137	162	156	114	70	58	70
59	77	91	98	87	77	85	89	112	142	164	183	189	172	135	129	157	175	157	121	86	64	84	89	100	124	141	139	111	85	80	85	98	106	133	161	164	156	158	173	196	189	183	179	160	135	101	70	51	50
40	52	47	49	70	90	129	169	180	184	186	195	180	142	105	105	150	177	187	162	122	112	103	100	124	157	161	123	85	58	56	86	106	123	144	165	164	140	120	114	142	177	182	160	128	91	84	83	81	68
54	67	55	62	92	136	178	198	192	182	169	154	151	129	111	131	160	178	171	181	190	166	120	92	107	140	147	128	91	65	70	85	108	125	144	158	167	147	102	80	101	129	135	106	63	53	64	87	92	72
48	58	53	58	72	92	117	136	152	174	187	196	187	178	174	173	180	161	154	169	190	187	137	100	107	141	163	159	138	100	60	46	53	61	58	68	97	106	92	77	85	98	80	50	45	68	107	128	126	106
36	44	48	65	90	108	122	137	161	204	234	241	236	215	186	170	163	162	158	162	163	136	94	68	95	140	190	215	202	147	88	52	46	64	65	73	101	124	122	105	100	94	76	58	67	96	131	157	161	147
46	63	88	123	133	127	121	129	142	168	190	206	220	213	192	161	163	170	157	134	116	99	84	109	146	186	211	204	164	113	71	54	66	84	101	116	146	157	149	134	128	133	133	118	97	86	90	92	86	82
67	98	122	139	126	102	112	135	152	168	180	188	194	195	168	154	170	204	213	191	164	138	109	91	110	126	120	104	95	94	99	95	74	59	77	119	146	145	135	124	118	117	109	96	89	89	91	88	78	77
45	69	92	103	93	92	101	111	106	130	174	204	210	190	165	133	130	158	158	155	147	129	93	76	81	99	103	102	123	154	174	164	111	72	81	117	134	138	132	144	159	145	119	90	66	56	58	59	59	73
35	55	83	114	142	162	159	115	98	117	157	163	137	127	123	119	115	104	111	111	108	96	78	78	119	149	157	155	153	164	175	169	140	107	99	95	84	73	92	105	101	86	60	45	33	28	32	41	69	100
44	62	73	85	113	129	109	87	78	109	128	128	117	117	137	147	145	156	163	168	148	111	92	99	120	129	129	128	125	113	115	136	153	172	174	149	108	89	76	72	61	38	33	31	30	39	47	72	100	116
52	58	48	52	67	90	99	95	114	118	137	158	172	205	223	218	207	196	184	161	152	141	125	122	123	116	110	111	100	94	96	100	117	158	197	206	184	148	115	75	63	55	52	50	50	61	88	108	121	115
36	47	44	33	48	75	101	125	160	169	170	170	171	182	206	214	193	168	140	131	145	176	178	157	140	125	115	103	97	96	109	115	120	143	177	204	203	158	102	80	72	77	66	66	71	88	111	140	157	136
45	57	55	47	41	53	69	105	152	197	215	196	153	146	166	177	173	167	168	170	193	197	178	146	112	89	81	80	76	94	119	139	160	180	196	209	192	160	123	93	98	90	90	98	113	129	143	157	168	151
48	71	80	75	69	89	111	127	163	184	183	148	102	101	144	189	209	209	199	193	174	143	120	102	78	55	46	58	88	118	145	178	201	201	182	171	165	137	98	86	92	109	121	140	144	119	98	102	105	97
71	93	98	106	115	124	137	197	232	228	194	129	89	104	148	198	217	197	180	170	150	108	86	100	99	89	89	107	149	190	201	184	160	128	104	100	102	89	69	60	75	92	120	130	114	101	96	94	94	73
72	84	87	102	108	98	119	151	213	229	194	138	91	87	108	131	135	120	126	169	173	142	120	134	177	181	164	152	169	187	186	175	158	149	150	141	123	90	60	69	83	107	127	146	139	119	115	117	101	78
59	69	66	80	98	103	67	96	133	177	198	175	146	121	103	117	120	111	125	164	204	181	130	111	107	127	130	133	142	153	161	171	190	209	203	169	126	77	51	72	107	127	162	182	162	133	122	123	114	83
40	60	69	75	87	102	115	99	111	146	172	174	159	137	125	137	155	139	120	136	172	199	165	100	84	78	93	112	127	113	101	117	139	158	152	121	89	59	50	64	79	83	104	110	97	79	77	87	86	69
54	90	108	117	140	178	202	217	198	166	154	159	177	182	173	186	178	162	152	168	216	234	198	136	102	79	57	84	96	87	76	87	122	161	163	135	105	79	54	62	56	54	63	86	84	77	80	90	92	88
53	80	95	91	105	140	187	211	213	189	163	160	159	140	122	111	100	88	106	155	197	203	158	106	73	64	74	105	135	121	91	74	84	113	132	130	113	83	74	72	72	70	90	97	97	91	75	76	80	75
38	59	57	57	60	81	107	156	201	232	248	249	228	182	169	167	141	105	94	115	151	164	144	94	78	77	102	150	162	133	122	114	108	121	140	171	185	173	150	139	135	144	140	131	113	87	69	65	74	78
31	33	53	54	65	84	107	141	182	196	184	188	164	139	133	187	191	157	118	102	99	99	92	65	58	91	128	146	122	97	100	119	125	118	122	143	167	160	133	109	105	114	114	95	77	59	48	61	90	123
15	39	64	107	131	139	146	173	187	161	139	139	140	109	139	181	207	178	129	93	83	83	74	70	86	127	139	137	110	77	82	98	102	92	76	77	92	106	113	114	119	132	125	100	79	66	59	65	93	125
13	27	73	114	133	121	111	142	180	179	161	173	171	157	155	182	175	151	123	109	111	108	111	93	92	98	86	67	64	63	74	87	96	93	75	70	84	96	98	101	116	124	113	108	111	107	96	85	107	127
7	29	59	91	113	111	97	126	149	160	170	175	184	187	181	165	135	123	141	140	120	106	94	109	135	141	113	87	64	69	88	108	114	104	99	105	112	94	70	75	88	90	98	109	121	119	97	84	99	129
21	40	64	91	108	117	125	139	153	151	156	183	207	213	186	136	92	85	93	103	86	58	78	121	176	222	219	185	144	113	111	119	111	90	84	101	104	83	71	84	99	92	81	85	90	92	93	93	105	140
39	64	83	93	103	111	110	122	125	120	116	127	164	175	141	97	55	34	84	109	123	124	108	118	152	199	224	211	167	127	113	105	86	65	74	104	122	123	126	139	137	133	127	111	80	59	65	63	71	88
40	60	67	71	74	70	74	85	95	94	90	96	115	133	124	97	72	70	103	163	179	160	113	82	82	111	129	116	90	72	73	85	80	74	92	140	172	173	147	116	104	111	131	117	79	75	85	94	74	68
47	54	55	64	69	88	110	130	151	165	159	137	116	97	91	84	69	64	98	122	131	108	90	81	90	110	110	99	89	76	75	69	55	51	72	121	165	179	160	117	85	87	96	89	80	91	131	149	139	106
60	75	64	52	55	67	90	112	136	158	166	162	148	142	148	150	142	121	113	106	103	121	124	145	143	134	142	135	120	105	86	71	64	56	60	81	103	110	99	92	78	71	80	91	90	101	108	108	97	92
60	67	68	73	80	88	98	116	147	184	202	201	200	204	213	200	173	133	117	118	135	136	128	142	127	112	94	91	92	91	110	136	148	148	127	123	118	111	109	109	113	98	92	98	99	107	100	77	64	59
71	90	91	121	157	182	190	207	242	261	235	183	142	128	136	138	117	110	120	145	159	145	129	125	138	121	106	89	76	94	121	165	180	155	132	133	145	138	121	133	136	117	86	64	65	72	81	77	66	67
76	91	92	109	141	152	151	148	162	186	183	149	124	130	165	199	203	163	122	92	103	104	79	95	105	99	90	78	69	65	91	129	157	146	124	124	120	98	81	79	95	88	74	77	83	98	100	98	104	128
59	86	104	135	164	171	139	121	116	132	168	182	183	205	247	280	279	230	144	77	66	81	83	75	75	84	85	78	66	75	94	132	142	134	128	112	88	66	51	65	70	72	92	119	141	138	117	91	91	112
31	54	85	115	129	123	109	85	85	121	160	185	231	270	298	292	249	194	132	87	87	96	94	95	107	105	98	80	87	111	126	130	131	134	132	125	111	92	88	79	75	84	104	127	133	118	99	93	100	125
19	39	62	84	94	122	144	165	168	146	139	144	163	198	240	225	168	151	147	143	146	150	158	155	152	149	120	95	90	111	142	167	186	192	191	169	147	135	118	102	89	88	100	104	108	121	124	120	124	124
39	61	82	88	92	129	215	268	253	203	153	116	102	109	125	118	105	122	182	224	229	206	153	120	112	112	101	77	66	70	82	114	155	185	189	177	152	112	91	80	66	62	65	66	76	96	123	133	128	110
38	70	96	100	74	90	144	196	195	148	113	108	100	88	113	118	97	126	167	209	210	170	117	58	51	63	61	52	62	84	111	133	146	159	188	185	145	99	76	67	72	91	105	98	80	81	102	130	146	136
22	37	64	83	83	77	93	104	98	71	73	102	137	162	177	157	121	98	113	128	133	123	86	64	64	71	65	69	78	103	120	111	95	96	125	157	149	124	103	87	84	105	140	152	139	124	125	133	133	126
24	39	55	71	81	94	109	123	108	79	90	145	202	228	208	159	116	96	94	106	100	104	111	99	93	103	118	114	111	94	76	74	46	40	71	98	112	117	121	111	97	92	91	95	102	113	126	131	129	125
48	72	82	88	99	117	144	163	150	118	108	154	191	202	192	165	145	142	147	132	121	118	116	96	77	80	99	116	109	76	59	52	68	79	105	117	106	101	103	99	89	74	59	59	76	107	133	147	146	138
56	91	111	124	136	148	161	174	163	122	107	112	117	117	114	129	151	171	184	193	187	177	157	138	101	82	78	87	86	61	43	70	93	126	143	130	101	86	75	76	74	67	73	86	97	112	129	129	112	99
48	68	81	76	87	112	139	160	154	126	96	86	68	55	86	129	178	208	214	206	186	149	117	99	99	82	84	96	111	93	68	60	73	95	100	81	62	62	73	80	83	82	85	99	104	108	106	102	99	95
32	58	70	86	113	155	190	205	189	141	96	70	51	54	87	143	185	207	202	183	157	109	69	66	61	67	85	130	152	135	108	82	69	64	66	57	47	50	53	63	74	67	65	85	95	90	93	105	122	144
65	111	160	190	213	222	214	193	158	119	93	74	54	55	73	86	96	105	116	113	95	65	45	45	51	60	78	96	114	133	144	145	133	118	101	96	94	83	76	80	81	67	64	77	82	85	96	113	131	147
70	121	151	163	168	161	138	121	116	127	134	134	129	130	136	114	82	77	89	108	99	71	63	67	71	79	95	110	125	147	167	162	142	111	90	89	90	88	77	71	62	57	49	50	60	67	96	122	138	145
42	67	77	81	116	146	157	159	164	171	180	182	175	174	163	135	98	83	113	138	157	159	149	127	107	101	101	98	105	123	130	121	107	91	75	72	88	86	80	66	58	49	39	40	39	56	75	106	117	117
36	60	60	73	118	182	212	211	193	176	182	207	232	231	205	162	120	93	81	100	152	186	197	190	159	132	112	126	130	128	118	108	101	87	73	70	79	92	102	97	80	68	59	40	46	51	68	87	99	92
36	59	80	94	133	187	206	188	154	162	185	230	256	256	232	218	192	149	110	100	146	207	226	201	150	108	91	97	111	96	92	100	117	124	113	88	67	63	77	88	85	78	72	70	61	58	64	76	85	89
53	75	83	91	117	141	146	125	140	169	204	195	174	180	185	179	174	145	135	134	160	182	166	122	91	78	92	114	95	67	87	128	153	151	139	111	65	43	71	101	111	116	120	110	99	96	84	71	64	74
72	82	78	88	102	129	146	170	204	264	261	199	152	151	158	151	120	108	117	145	144	126	111	93	81	115	135	129	98	68	89	123	135	131	114	92	75	81	114	151	164	157	154	154	152	147	134	105	80	71
53	55	40	59	88	105	117	164	240	304	315	269	210	187	162	141	126	107	134	150	148	142	144	147	173	172	150	129	100	76	82	98	100	97	94	87	77	91	132	154	154	149	148	166	180	180	167	143	128	119
45	42	40	48	58	55	69	119	195	264	296	279	243	196	143	133	147	158	170	190	207	200	187	177	167	165	146	126	127	120	121	110	107	106	104	95	89	104	128	145	139	124	120	117	119	116	105	111	129	137
49	70	77	91	87	68	54	68	119	159	188	201	193	160	122	110	134	136	107	99	105	137	153	143	153	147	120	99	101	107	109	109	97	100	114	122	123	127	137	130	127	130	122	118	113	108	93	97	124	140
68	105	133	162	164	141	105	88	77	104	129	142	151	150	138	148	151	144	116	73	75	84	91	89	89	82	61	48	58	76	86	85	93	111	136	156	154	144	126	104	91	100	97	85	87	86	81	96	129	139
50	75	105	142	161	172	193	195	204	198	185	168	158	162	170	162	154	132	117	137	148	144	112	77	57	54	51	58	83	107	117	122	123	116	101	87	90	93	91	78	81	81	69	70	78	85	83	94	120	123
50	71	88	113	127	149	188	229	241	223	191	159	143	152	163	155	111	84	91	124	170	180	146	100	77	60	71	88	108	129	162	185	180	150	105	79	90	119	133	135	127	114	104	112	116	105	93	101	119	122
46	68	84	103	107	103	121	144	157	161	154	164	175	166	156	141	117	86	82	110	132	131	105	92	69	58	44	62	66	81	118	157	188	187	152	110	92	98	111	121	129	127	115	124	135	136	137	138	135	130
73	101	123	143	152	138	116	108	112	104	109	130	119	95	93	117	133	142	145	136	126	110	90	70	65	49	57	64	78	78	88	115	152	194	195	143	85	47	52	73	89	91	92	101	116	134	134	105	86	68
57	98	125	148	156	146	137	139	133	111	99	112	121	98	85	93	121	123	113	112	121	126	119	114	94	80	76	101	109	110	111	104	114	127	146	126	81	47	59	79	85	77	64	62	70	87	94	84	61	64
59	110	170	213	224	210	189	168	131	103	106	146	186	193	174	164	155	153	144	138	148	161	157	153	156	160	157	136	123	116	110	95	71	76	95	103	89	85	97	113	98	86	70	49	57	86	118	129	129	121
55	117	190	250	272	261	233	186	139	116	139	200	255	285	278	242	234	190	160	151	147	122	103	104	122	149	148	142	140	139	130	105	83	66	79	90	93	100	120	109	94	80	79	94	112	133	150	137	93	81
67	112	160	205	230	224	212	193	150	140	158	178	184	162	133	136	131	128	126	144	143	118	77	76	107	110	93	95	108	117	116	109	95	97	108	105	112	133	145	147	141	149	157	156	157	151	153	124	90	75
55	71	91	142	181	205	209	196	182	171	168	165	146	112	97	101	129	137	152	166	164	131	107	110	120	115	89	76	112	138	144	146	143	137	154	175	191	231	255	255	246	253	231	190	133	96	94	103	79	77
52	61	68	96	129	132	140	175	208	234	238	225	202	179	178	193	187	160	140	137	145	156	158	169	168	145	108	105	116	143	180	181	148	129	114	104	117	140	162	156	158	165	167	140	99	74	93	104	109	102
53	73	91	115	111	87	78	126	198	242	247	221	186	173	182	184	166	143	125	116	113	104	94	85	104	111	100	95	115	137	148	149	128	102	96	77	64	91	130	166	179	193	181	141	100	82	83	98	118	116
58	95	127	154	146	98	82	107	140	166	194	201	197	185	184	180	156	146	153	152	145	118	79	68	69	72	78	100	130	160	184	187	176	173	154	120	86	75	98	129	161	178	174	148	111	88	90	97	104	101
68	105	135	165	172	155	137	134	117	113	134	178	206	205	191	170	159	156	149	141	128	111	80	63	69	72	73	84	97	96	105	117	122	128	130	124	108	94	86	78	83	121	159	173	156	139	126	110	92	68
62	81	107	147	175	175	163	128	118	105	130	169	200	204	177	154	154	176	191	183	170	146	119	98	100	111	126	126	95	78	92	122	135	124	106	91	94	99	83	57	60	89	127	161	159	131	107	85	70	71
50	58	60	89	113	112	94	97	117	156	167	171	174	192	207	206	203	198	206	196	165	124	113	125	139	152	164	157	136	123	135	166	184	169	134	105	81	68	66	59	61	75	98	131	148	129	102	97	110	129
39	42	47	52	56	63	70	76	126	163	176	161	153	178	218	226	204	180	169	172	133	97	91	111	138	152	147	144	137	132	146	165	181	180	162	132	97	78	75	88	106	116	132	156	160	138	130	136	144	145
41	58	68	71	55	56	87	113	132	149	173	156	149	165	194	214	217	213	225	218	179	113	75	76	92	116	141	161	166	158	144	134	130	124	116	115	101	85	91	111	125	141	147	147	143	141	158	180	174	148
44	75	89	85	78	90	121	144	139	137	112	109	120	150	167	171	192	216	228	231	190	125	75	60	81	114	157	194	205	189	155	124	86	57	48	48	51	59	72	92	110	118	133	150	160	178	190	185	149	94
50	60	67	77	83	123	174	196	196	163	155	134	165	201	210	192	165	146	140	124	126	105	96	125	142	142	146	147	144	137	132	111	86	54	35	35	41	57	89	116	125	130	137	156	180	185	181	154	114	90
79	96	78	53	62	85	119	137	121	116	101	109	130	155	168	148	118	90	67	69	65	88	124	160	158	127	100	101	115	126	124	116	88	66	57	57	62	84	117	156	177	168	156	151	145	142	136	131	122	98
86	101	82	70	64	93	116	131	133	114	117	108	103	103	118	113	79	60	72	71	73	87	133	186	186	129	92	93	123	144	143	133	127	110	102	99	96	97	118	140	163	180	176	172	159	141	135	146	145	126
70	78	88	96	108	102	99	101	111	116	105	116	102	112	126	136	120	104	118	121	96	78	102	154	168	141	94	80	86	81	76	92	114	134	147	152	138	117	104	108	115	118	133	148	141	112	94	99	112	108
52	80	101	121	122	120	107	100	96	84	93	121	147	134	142	169	207	216	209	188	148	122	118	130	144	133	127	116	96	73	85	92	106	110	107	103	86	78	91	108	102	85	76	80	80	72	58	57	66	85
60	87	105	106	110	115	113	118	120	109	107	143	158	134	104	121	163	179	170	167	180	201	203	183	149	137	133	121	87	86	92	112	107	85	75	70	76	95	133	159	157	126	93	72	54	56	68	70	66	80
69	121	138	128	119	129	134	127	139	148	145	147	128	131	121	115	107	82	94	122	155	178	168	129	89	71	86	85	90	86	116	124	116	100	80	80	85	90	89	97	102	101	97	69	36	44	79	103	112	115
66	99	108	106	115	116	104	136	166	190	178	160	162	161	183	170	128	100	104	140	153	149	137	123	105	93	88	93	87	115	125	135	136	111	93	88	95	106	103	96	99	119	124	97	51	49	93	122	130	129
49	76	97	116	116	108	108	107	143	159	164	151	121	128	147	163	157	137	136	122	120	117	122	134	129	119	100	76	74	93	138	170	193	190	151	111	91	97	98	91	89	94	100	79	51	53	83	105	109	114
51	53	54	67	80	77	65	80	97	126	134	143	131	113	132	149	149	133	105	102	126	150	138	118	102	77	66	46	39	57	67	86	115	142	137	103	81	79	90	94	86	84	74	57	49	68	86	84	80	84
48	57	44	55	72	96	109	102	98	124	171	178	167	160	153	122	78	62	58	87	150	179	168	137	94	81	63	59	65	80	86	76	71	79	89	82	62	54	60	75	91	108	108	94	92	97	98	92	92	94
51	64	78	96	123	149	155	132	98	98	107	127	134	135	128	114	93	74	69	83	116	131	124	108	90	68	54	50	70	106	137	136	108	89	83	81	73	64	57	72	99	123	132	116	99	94	94	97	102	97
61	108	127	130	122	114	121	129	133	144	173	175	169	141	109	97	130	145	127	112	105	103	110	132	137	124	97	69	63	85	121	149	139	116	105	101	96	79	66	57	58	67	63	62	63	80	108	133	138	112
37	63	83	100	110	124	148	175	210	224	205	180	151	127	100	111	142	164	153	126	94	78	85	110	145	159	153	139	114	91	88	103	112	107	102	109	123	121	99	83	70	51	48	55	74	98	115	114	100	74
13	20	44	79	110	124	118	131	156	183	177	136	118	125	137	149	161	158	143	138	143	143	143	141	129	123	137	134	111	82	67	79	104	114	115	121	120	120	119	112	96	81	81	111	141	160	161	130	93	78
22	43	66	97	121	132	136	116	116	121	124	124	107	100	109	107	110	127	161	195	229	248	225	169	112	78	73	85	87	89	88	104	144	181	195	195	182	158	139	132	110	90	104	147	184	200	185	135	94	87
53	103	134	136	129	129	155	185	180	165	165	154	141	126	98	104	127	151	168	181	190	186	171	136	95	75	70	56	64	85	92	99	130	171	202	205	173	125	95	82	80	86	118	171	206	206	163	106	74	60
46	93	124	126	99	87	112	156	184	192	188	187	188	182	179	168	150	132	131	124	116	113	104	100	97	88	73	58	66	98	121	134	153	180	198	197	173	129	90	81	81	89	114	156	181	163	126	88	63	68
36	63	84	93	106	107	121	140	142	131	117	101	134	173	187	183	152	127	126	125	123	121	120	117	118	120	105	81	71	75	89	109	130	139	134	114	94	71	56	53	52	59	82	113	138	142	111	73	61	59
42	64	76	97	132	167	188	207	196	158	102	81	99	151	185	190	168	134	119	112	114	132	141	141	133	129	124	112	89	71	73	81	84	99	105	101	93	78	65	57	52	65	76	95	108	106	87	54	30	36
48	70	84	97	103	109	135	165	182	168	134	111	134	156	176	172	146	121	92	73	92	123	117	96	93	100	107	106	110	108	95	76	67	92	148	196	219	196	141	93	66	50	53	52	52	59	63	66	66	69
56	77	96	97	97	109	152	227	280	282	246	199	150	146	150	140	118	87	69	63	70	89	89	72	71	86	88	97	105	110	106	77	46	65	112	164	195	170	122	93	79	84	84	81	83	100	122	134	135	118
70	104	113	119	109	115	163	224	263	296	283	248	214	195	201	167	112	83	64	72	85	97	102	110	124	131	124	120	120	115	100	77	64	85	108	129	143	144	127	114	110	107	125	151	171	183	181	166	154	145
53	84	112	119	110	110	119	126	145	176	218	244	247	249	225	182	131	87	78	74	75	89	113	130	132	121	108	111	127	130	115	88	87	116	145	146	151	156	155	144	119	97	108	141	170	179	161	132	121	128
59	117	158	172	153	129	137	146	157	192	225	250	241	211	175	138	120	116	115	132	148	158	161	157	144	117	91	90	97	117	122	118	139	192	214	200	166	135	120	114	97	81	77	88	101	99	86	70	73	94
29	62	92	98	78	82	97	123	143	156	159	163	172	175	158	135	115	108	123	151	178	185	167	144	116	93	69	48	74	111	150	179	202	212	204	169	117	81	73	88	103	89	74	63	68	75	69	56	52	77
13	29	36	38	37	48	88	123	147	153	154	167	182	198	204	189	177	158	144	138	143	151	160	162	153	124	81	61	79	132	179	207	223	224	212	186	143	97	80	108	120	105	80	79	88	95	90	73	66	84
23	40	56	51	55	81	109	125	130	128	132	137	139	145	135	132	140	152	162	167	170	189	203	212	196	152	96	53	64	95	123	148	154	162	173	164	130	81	63	79	97	90	80	69	80	82	70	57	52	73
22	46	61	64	60	87	110	106	88	81	103	132	152	155	143	128	126	114	105	107	118	127	150	170	172	149	107	72	75	97	119	125	135	140	134	108	65	44	47	86	120	125	113	109	97	90	84	81	91	112
26	47	57	55	68	90	106	91	61	57	85	130	161	162	147	133	115	106	103	110	115	127	127	132	129	121	111	94	95	101	104	124	142	161	159	122	80	56	61	91	119	132	126	101	88	91	88	84	82	94
28	37	53	79	109	139	148	121	82	68	96	135	165	165	142	143	140	127	126	138	157	161	157	149	145	148	155	155	151	158	170	180	196	192	174	141	108	92	93	119	151	155	131	97	75	74	90	95	84	77
44	71	91	128	161	174	164	142	127	132	149	175	189	174	163	170	174	169	163	161	165	181	202	218	226	233	227	201	169	164	158	150	128	98	81	80	87	101	129	174	205	196	165	131	110	128	149	153	137	108
50	87	131	177	202	196	179	152	122	149	182	212	211	161	120	124	134	132	122	118	113	119	150	189	212	223	212	167	128	104	110	92	73	69	78	96	120	145	181	222	236	215	189	168	166	178	186	179	143	94
49	80	123	169	201	228	220	172	141	155	219	257	233	160	97	87	101	98	102	107	98	84	86	91	112	158	181	180	137	117	107	99	92	99	115	124	128	159	205	235	232	198	163	155	140	139	125	120	116	100
49	69	73	85	117	160	197	178	142	168	208	238	215	150	101	87	73	66	96	139	162	151	113	78	72	85	110	111	87	66	72	88	95	88	107	112	109	126	157	173	147	111	117	116	113	92	96	111	131	125
45	55	64	76	94	133	159	170	162	169	209	237	237	210	177	141	110	101	123	157	162	151	145	118	92	82	69	73	81	82	97	99	85	90	108	139	129	123	122	105	87	82	96	124	112	114	128	167	177	150
43	73	105	134	157	161	163	145	123	132	164	201	209	187	159	151	150	142	146	117	97	125	155	176	176	152	138	158	178	181	153	119	93	86	110	117	112	102	96	96	83	77	106	119	111	115	140	147	125	98
40	67	94	114	111	111	113	109	89	67	88	117	119	104	102	113	123	130	118	106	106	124	149	144	132	133	154	208	250	247	186	104	67	75	95	117	120	130	134	115	85	68	73	83	79	77	79	90	72	55
38	54	74	81	85	81	104	128	113	91	82	88	106	117	121	129	126	113	114	141	177	193	171	133	102	79	78	120	179	198	161	79	43	51	62	67	89	108	115	115	102	90	101	103	86	59	48	40	51	62
32	53	84	112	120	125	134	151	154	137	119	116	113	117	118	123	113	89	70	88	112	130	134	124	106	76	64	88	120	142	116	77	54	64	59	58	63	69	73	70	72	88	106	115	100	71	43	45	38	47
44	71	116	166	198	199	181	164	152	152	165	161	150	119	99	91	80	55	44	81	135	168	199	210	189	168	141	115	103	99	91	59	56	71	73	74	80	81	79	86	102	119	140	141	123	101	84	78	80	66
36	66	108	152	189	213	210	196	177	171	174	181	166	148	123	109	90	68	86	131	156	159	166	180	182	170	140	118	86	74	73	81	95	117	140	136	109	87	87	96	96	100	108	118	114	99	96	120	127	108
43	65	82	88	105	140	178	219	240	229	221	204	197	183	161	128	81	93	128	170	158	111	103	135	151	148	142	119	108	107	113	124	158	205	218	179	113	68	63	71	72	86	103	121	129	118	117	149	193	190
53	87	102	107	94	89	101	130	161	163	171	200	231	249	219	151	99	90	146	178	158	125	135	182	227	240	212	181	159	135	107	87	96	137	161	136	88	61	56	50	55	72	106	130	143	139	125	138	148	136
58	102	136	145	133	115	98	102	104	99	92	101	124	151	149	108	63	73	110	148	164	162	176	209	230	218	178	143	128	138	131	101	88	104	127	121	102	87	71	53	54	94	115	134	144	135	122	115	115	107
76	115	141	152	147	132	129	132	149	137	115	83	91	129	136	127	116	115	123	137	139	132	128	125	123	129	128	131	154	171	172	156	147	158	163	155	134	125	103	87	108	153	192	193	178	146	109	95	85	81
99	118	98	85	77	84	104	132	156	171	156	135	138	180	215	224	240	218	174	135	115	110	101	106	132	149	170	196	205	205	200	198	196	179	153	117	91	82	92	110	146	193	219	222	189	149	128	127	130	133
102	124	106	97	102	117	148	164	177	178	168	162	175	182	173	181	182	153	120	120	123	115	109	104	117	162	182	174	162	166	191	218	228	208	150	86	54	59	77	93	112	129	146	147	132	111	113	132	152	152
60	81	102	128	146	166	199	206	184	160	143	158	163	183	201	193	166	128	134	161	175	159	119	86	105	141	158	138	96	84	110	149	182	176	140	110	103	123	150	167	155	131	109	87	62	41	51	87	110	116
28	58	96	137	156	160	169	165	163	148	125	108	117	132	146	144	115	91	114	156	162	151	137	117	110	135	153	140	116	91	73	77	92	116	138	149	160	161	155	152	141	122	103	71	45	48	79	119	146	152
44	74	111	160	192	193	183	167	151	143	123	111	94	106	136	135	111	90	104	118	117	125	139	137	141	146	140	143	129	108	84	65	67	87	126	169	177	149	125	106	95	101	94	83	78	82	117	152	159	137
50	74	93	131	166	177	165	133	120	106	90	82	90	124	140	140	120	107	111	119	113	101	88	95	102	95	80	54	72	68	57	59	60	61	77	103	117	113	109	114	121	129	129	114	105	96	89	101	119	132
40	65	86	110	125	124	116	115	108	108	100	89	80	85	120	129	126	123	129	135	135	116	103	109	123	108	67	55	61	78	71	66	63	52	54	65	75	86	108	136	164	179	166	148	147	141	118	104	132	171
35	66	96	110	103	94	96	114	146	159	152	124	93	96	110	153	181	187	171	146	131	120	104	116	127	111	82	60	90	110	102	91	85	83	89	107	122	136	152	163	166	161	135	104	95	92	67	57	89	129
38	61	73	76	75	80	108	153	185	191	172	135	88	75	100	126	172	223	250	255	241	196	145	127	134	127	120	119	149	181	193	191	188	190	204	218	215	207	197	172	148	123	120	102	89	78	59	56	82	93
38	49	49	51	65	101	157	229	278	273	220	136	79	69	90	128	165	208	265	301	297	248	181	135	123	120	114	130	157	192	216	226	219	195	174	163	141	124	116	104	69	54	63	72	74	81	78	79	85	82
58	78	77	75	80	95	128	168	193	186	148	94	57	74	109	140	154	163	167	186	196	177	145	117	99	78	65	58	70	92	118	149	160	144	125	122	129	135	140	117	80	62	62	57	72	99	117	125	127	117
66	93	106	120	136	159	166	158	137	99	97	114	121	119	119	130	127	117	125	137	157	174	173	157	144	126	104	99	98	100	112	120	124	113	97	93	102	125	137	121	99	96	106	98	112	144	167	180	188	185
55	76	80	91	119	151	169	166	130	93	96	118	137	128	115	128	150	180	204	220	220	207	183	149	130	122	130	151	153	124	91	81	82	92	94	86	85	97	136	137	111	103	92	77	94	130	153	165	172	159
55	88	102	104	93	88	101	113	109	75	50	89	124	126	128	152	174	207	259	288	300	302	285	248	209	175	151	148	149	129	98	84	94	108	111	85	65	91	140	165	150	116	89	62	61	85	102	107	123	121
56	90	109	104	89	96	116	162	184	142	106	118	167	194	192	209	191	164	162	183	201	217	235	234	202	139	95	111	140	151	163	161	145	135	114	90	61	73	112	125	107	95	89	83	76	77	74	73	74	78
48	86	106	114	110	110	128	158	184	159	134	156	187	169	147	144	116	90	80	83	117	143	172	182	150	93	63	69	96	128	139	154	161	150	128	73	77	92	122	140	143	139	147	139	111	90	87	90	107	113
49	88	121	143	168	175	164	153	141	151	161	197	216	196	132	106	101	90	80	91	107	133	154	148	116	71	47	62	62	64	88	118	146	154	116	83	72	126	160	167	178	189	203	202	170	140	131	142	164	176
34	58	74	105	138	164	159	141	122	99	100	128	162	146	113	98	102	118	109	76	99	118	124	124	100	68	73	82	84	87	83	103	138	153	140	105	105	104	101	100	99	121	162	185	179	160	144	137	148	168
35	48	69	103	144	170	186	174	136	114	114	123	132	133	100	95	107	107	94	101	115	137	155	152	135	118	106	112	100	85	75	72	90	118	137	155	140	116	103	87	76	83	102	114	125	131	111	84	74	77
26	45	79	138	183	192	179	164	136	119	119	138	162	149	140	146	151	150	154	152	176	199	202	209	200	164	140	111	91	76	67	72	73	69	97	130	149	148	149	151	143	145	145	149	165	174	154	110	73	62
32	55	84	113	121	109	103	120	138	133	120	110	92	89	94	114	138	134	113	106	113	131	157	175	173	153	117	98	87	81	74	66	87	101	117	161	175	166	160	146	126	117	118	122	137	156	150	138	121	98
43	80	101	119	114	93	79	107	151	168	150	114	84	64	59	83	111	121	115	92	91	114	135	161	168	158	148	141	151	136	100	91	103	120	117	103	105	97	87	83	94	98	95	94	97	101	115	132	137	128
30	57	79	87	103	110	103	116	147	159	150	124	102	106	120	150	175	168	152	139	130	123	117	110	108	120	141	156	158	147	134	124	138	125	89	71	63	62	71	87	97	103	108	109	102	103	117	133	144	132
40	82	115	140	149	155	149	147	161	157	138	114	96	139	193	222	205	155	119	111	132	162	164	146	123	115	120	120	101	81	72	84	93	81	63	49	47	52	72	88	96	100	115	127	125	110	108	115	125	148
45	92	126	139	133	113	95	103	117	121	121	105	107	135	183	222	211	148	95	83	115	171	192	170	127	106	104	102	96	84	92	107	104	89	75	56	43	44	73	97	99	95	115	124	107	104	95	94	114	135
45	70	77	77	84	94	109	138	149	124	130	155	141	144	160	182	201	182	150	136	165	194	187	178	163	155	157	168	158	136	115	129	136	126	109	91	71	68	84	83	67	63	68	79	93	97	120	127	120	109
50	75	80	92	120	152	186	211	187	129	123	151	177	162	125	119	124	121	108	120	131	136	139	133	133	126	118	114	114	105	115	137	156	159	151	136	132	139	130	111	90	73	78	87	97	108	107	96	70	56
45	76	93	103	117	142	164	178	150	104	95	123	134	117	122	119	122	115	121	131	138	129	107	110	99	73	59	83	130	162	182	203	183	153	129	116	112	108	97	87	96	112	117	116	105	87	65	49	35	34
39	65	82	89	105	130	151	167	163	140	154	145	122	110	117	152	190	201	201	201	178	145	116	90	84	82	72	80	98	123	145	142	113	87	85	95	97	91	81	81	105	138	155	150	127	96	70	46	40	63
37	57	72	95	140	188	208	193	170	141	121	138	132	98	81	93	121	153	170	172	158	131	106	101	119	137	134	117	108	116	136	138	120	110	118	128	118	102	88	74	64	70	82	84	86	83	71	54	47	76
43	52	51	69	109	141	132	127	107	80	89	117	154	155	133	107	113	131	138	127	111	107	104	102	113	124	130	127	125	130	139	139	122	110	107	107	95	75	69	56	45	42	45	50	56	70	88	87	78	88
42	48	53	69	102	124	121	106	110	97	95	138	175	195	186	147	113	91	84	91	111	125	129	119	101	107	140	174	193	198	203	185	143	91	65	79	80	71	68	67	58	62	66	59	59	72	76	77	77	81
45	66	81	107	137	159	167	168	163	162	165	168	163	151	139	118	86	69	76	95	117	133	136	109	71	65	86	103	100	102	116	125	104	75	68	82	89	87	82	84	90	93	99	99	86	69	58	58	71	87
30	63	108	151	182	195	183	162	144	150	174	185	166	148	135	132	139	131	113	110	120	131	136	114	67	36	53	58	45	39	57	75	74	82	102	118	119	108	113	132	142	147	137	116	94	79	64	59	76	99
37	85	149	216	275	291	262	192	139	127	130	130	124	117	124	134	139	121	100	94	124	152	164	145	94	73	72	83	81	77	81	77	82	110	139	147	131	119	104	105	114	139	147	132	111	94	105	114	123	138
34	70	103	143	180	202	189	171	157	169	183	161	122	99	96	117	123	98	61	73	114	152	159	144	123	104	117	121	124	133	124	109	101	99	94	77	82	93	88	69	63	93	119	113	88	84	108	152	188	202
34	60	84	94	103	91	78	77	106	142	163	171	148	120	122	137	144	119	95	96	144	174	166	141	121	134	140	134	115	90	78	81	92	92	64	63	69	93	98	76	55	71	100	98	72	59	76	101	119	124
43	56	63	78	91	100	100	111	132	144	136	124	140	160	167	161	133	106	103	112	126	146	145	117	109	124	140	123	78	57	59	82	102	91	84	72	90	106	109	105	91	104	105	89	66	42	43	62	65	61
62	68	66	89	147	200	234	259	265	241	172	112	127	193	222	176	112	102	122	130	122	121	141	155	165	190	192	158	114	80	91	110	126	125	93	84	78	74	77	90	108	132	143	126	87	77	80	89	93	81
40	50	59	103	151	183	194	215	238	224	166	106	102	146	185	156	99	76	103	114	84	80	93	106	141	163	169	156	138	138	132	127	127	125	118	115	114	111	92	74	72	74	81	68	80	117	160	195	184	151
25	46	87	132	162	147	127	138	160	169	162	125	95	108	122	129	111	100	110	115	107	83	69	65	77	100	100	109	130	154	165	149	130	122	118	121	131	114	87	66	47	65	69	82	104	148	182	198	198	179
35	50	68	118	176	203	199	198	183	154	137	141	133	101	91	102	110	110	114	137	126	95	71	48	57	70	89	110	150	189	197	180	162	145	136	138	126	106	81	64	71	83	107	120	122	113	101	98	113	129
36	54	73	115	186	261	291	285	240	172	150	158	158	140	103	83	82	74	92	105	96	87	78	74	75	88	97	108	127	137	127	123	133	151	160	154	131	96	83	89	95	102	97	94	89	71	44	36	43	54
38	71	95	119	153	185	214	214	182	141	113	121	144	154	154	159	147	129	113	107	135	146	152	132	107	90	94	93	88	80	68	70	135	197	223	206	155	116	110	126	136	138	138	135	112	75	52	41	47	56
60	103	149	181	198	213	206	183	152	119	113	125	152	198	235	246	226	168	138	138	160	207	215	177	117	87	79	91	98	83	45	59	108	162	168	146	113	90	97	104	103	114	135	154	138	102	88	88	90	84
56	106	143	178	209	226	219	192	164	144	128	136	160	183	190	174	142	142	152	160	186	192	173	157	124	88	95	108	101	77	56	49	86	104	114	110	103	100	92	74	72	88	117	127	113	94	83	90	109	106
64	84	112	149	185	211	222	213	193	164	132	109	116	132	131	131	143	161	208	210	171	118	93	86	91	94	96	98	89	82	67	73	78	89	100	124	131	106	73	58	64	90	112	133	133	115	92	66	74	100
80	109	116	130	152	167	163	153	154	158	155	155	147	130	105	107	142	179	201	190	161	118	86	82	72	65	60	67	70	76	93	94	117	140	169	174	151	115	85	69	73	75	81	100	143	158	122	63	50	83
72	94	97	108	144	165	162	147	136	150	172	199	219	188	141	128	123	112	116	119	102	86	89	90	76	57	59	69	85	97	94	104	131	182	218	230	217	184	155	144	128	95	67	86	131	165	144	79	70	105
46	54	58	77	101	135	144	124	102	93	113	155	195	201	164	125	91	73	81	105	111	107	121	137	123	92	75	95	110	113	114	115	127	134	132	135	147	149	141	127	108	87	64	60	87	105	91	65	51	91
33	54	67	69	90	109	109	94	75	81	104	139	166	165	140	107	90	78	92	107	118	117	137	152	132	92	63	65	82	81	98	124	135	126	105	90	92	89	72	72	68	67	71	76	82	79	68	54	50	43
34	48	70	97	109	117	117	110	112	119	129	134	131	127	125	120	114	121	107	98	103	137	178	193	178	132	85	65	68	77	81	108	133	141	134	133	120	85	63	48	59	83	105	115	115	101	87	68	50	40
35	53	68	87	109	128	151	175	220	270	279	245	182	138	119	92	89	99	114	112	114	125	138	161	172	166	156	152	153	129	106	82	55	53	76	104	120	105	76	75	81	98	120	132	132	121	103	84	62	53
46	61	63	73	100	137	148	159	195	235	243	188	127	107	101	96	99	134	159	156	135	105	90	82	97	125	167	205	217	197	153	104	67	53	68	104	123	119	112	109	117	127	123	113	101	98	99	94	85	86
57	79	83	85	99	110	112	98	110	152	154	132	91	73	104	110	123	153	166	143	106	81	62	59	48	53	84	131	155	136	106	81	64	70	81	110	133	134	125	105	101	115	130	134	128	124	131	129	109	83
64	104	119	121	113	119	117	119	136	152	171	163	139	126	112	107	121	152	168	159	147	125	108	98	71	30	29	73	109	108	100	87	79	71	68	93	133	150	131	96	77	99	114	111	92	92	111	123	126	108
84	114	116	108	100	108	146	189	205	203	193	194	187	183	196	187	181	200	221	225	199	158	140	132	107	70	53	71	103	109	112	118	104	86	82	105	136	154	142	93	65	69	77	57	56	88	126	148	138	109
59	73	75	71	77	107	157	209	234	219	191	159	143	138	125	101	100	126	160	183	174	134	114	138	152	146	126	110	103	96	107	120	116	101	98	119	143	152	141	104	70	61	54	53	65	104	140	142	121	96
58	69	81	115	131	141	156	168	167	160	151	149	157	165	141	105	92	98	112	124	120	92	103	126	153	162	148	118	85	70	89	101	88	73	77	105	132	146	150	128	90	67	61	59	70	92	108	116	108	91
41	49	62	90	111	111	105	94	136	173	191	199	222	233	219	212	210	187	151	128	107	99	99	116	127	144	142	121	103	91	89	94	85	88	99	105	98	92	91	91	86	90	103	119	126	106	89	75	65	57
37	46	72	124	163	172	145	129	150	206	233	234	226	219	200	194	195	189	176	160	154	132	133	134	128	130	145	149	143	144	136	103	82	80	101	113	101	74	68	66	73	73	86	114	128	125	89	52	40	63
46	71	100	153	211	237	218	175	187	217	230	219	201	176	169	176	188	203	200	179	144	120	111	132	156	155	126	108	121	141	154	144	112	94	86	85	73	67	73	89	97	101	102	129	169	167	125	74	56	61
41	61	75	97	116	119	130	154	195	235	249	217	165	153	173	212	243	248	222	167	117	72	68	109	138	128	94	78	94	123	132	128	120	114	110	105	97	81	81	99	121	118	109	122	136	135	111	75	62	73
36	60	76	103	115	103	110	151	209	254	249	201	140	96	100	136	174	214	222	201	164	122	91	100	112	93	70	75	95	96	83	83	103	127	148	154	129	96	75	74	97	112	112	116	122	126	118	106	87	73
58	95	144	195	229	221	193	185	173	152	135	117	100	87	73	60	78	107	131	136	133	121	104	113	105	94	94	102	104	80	58	67	94	131	152	154	144	122	99	92	85	82	90	104	114	122	122	103	79	64
60	90	109	149	198	220	214	195	180	172	176	188	204	199	164	135	120	121	117	124	116	108	108	113	119	121	124	115	94	63	58	81	127	154	161	162	146	132	116	94	86	84	96	117	127	126	113	93	80	76
67	86	75	70	101	135	143	143	185	232	266	288	300	298	285	249	221	189	158	150	161	153	151	157	144	122	96	72	51	46	28	58	88	106	117	134	155	139	99	76	76	89	110	134	133	116	110	112	120	131
59	88	93	99	121	138	122	136	181	235	244	204	218	234	221	182	154	133	129	149	156	168	187	217	213	176	123	63	53	45	50	63	84	81	81	93	114	110	76	58	62	76	90	104	108	94	81	86	113	142
53	96	126	150	175	196	199	197	236	240	177	148	177	234	234	177	135	134	138	151	136	102	112	140	149	145	108	75	51	58	63	77	85	73	48	50	58	61	64	70	81	89	107	139	151	123	85	71	82	110
39	58	68	73	90	117	148	185	212	205	164	112	168	220	222	184	155	137	128	109	97	94	87	72	65	78	95	82	74	73	70	96	104	79	55	35	41	61	89	108	106	106	116	134	144	129	103	82	82	88
34	58	65	56	53	79	122	169	202	199	156	120	112	139	172	188	190	178	136	118	106	110	109	97	78	90	104	116	108	80	80	99	123	111	86	87	95	102	126	147	129	98	92	93	95	91	90	100	103	93
38	67	84	75	53	68	116	168	205	227	230	194	164	151	163	178	178	156	131	109	109	114	126	132	136	130	108	91	74	81	76	90	104	98	87	88	93	94	104	110	97	97	94	105	104	92	98	97	93	80
29	61	87	83	73	74	104	157	195	233	273	265	226	196	187	190	179	150	125	117	105	116	131	157	184	187	161	119	92	67	67	62	62	66	70	67	60	54	58	71	78	72	93	95	83	86	88	95	100	88
35	62	109	136	129	106	107	137	175	206	220	216	208	209	217	215	199	178	147	108	88	77	85	109	143	186	205	186	139	125	107	85	83	90	87	77	75	88	109	118	108	98	76	76	80	76	81	68	72	92
34	61	103	154	170	148	131	158	193	218	204	182	181	200	221	217	195	170	145	120	95	96	109	131	180	223	239	211	169	154	151	137	117	117	111	98	108	138	165	181	166	123	90	78	88	108	108	100	106	120
48	78	143	202	223	201	146	130	172	201	213	198	176	174	184	176	148	123	109	93	85	81	96	133	163	177	187	160	130	120	116	98	99	110	117	115	122	132	142	155	166	155	121	100	94	107	138	159	169	169
52	91	148	203	222	180	140	164	226	303	324	290	208	134	116	115	106	115	138	147	136	117	103	98	102	106	106	115	118	122	131	114	88	79	69	68	74	81	91	118	154	173	158	124	98	98	113	127	128	114
49	72	96	117	122	120	119	170	249	275	264	240	183	137	126	127	121	121	140	159	172	164	144	120	108	102	112	112	105	92	73	74	65	48	40	51	71	81	83	98	119	123	102	81	78	94	118	117	118	110
62	64	75	95	111	111	119	154	166	143	134	144	177	197	203	190	151	95	62	86	104	118	98	79	80	104	138	163	160	122	89	62	55	49	55	67	75	89	91	90	89	88	84	79	87	103	99	96	105	133
58	70	74	97	110	106	100	108	116	108	91	109	145	185	206	218	190	136	97	87	114	124	132	117	113	115	115	118	138	143	120	97	86	86	83	83	85	94	104	89	72	71	79	92	99	103	104	88	97	114
64	61	65	75	86	100	110	131	142	170	180	159	145	137	146	161	166	138	101	96	99	113	120	137	132	105	84	89	108	124	122	97	82	82	105	104	93	101	97	84	67	59	63	62	69	79	89	86	78	70
42	48	52	69	102	147	178	183	195	204	202	179	146	126	128	139	143	134	97	73	73	83	110	129	123	99	87	91	100	101	85	63	56	76	83	89	84	72	65	76	80	75	59	49	57	80	95	95	82	65
43	52	51	63	111	189	273	347	366	347	297	219	150	109	101	121	138	139	138	117	105	105	112	148	167	152	138	132	101	65	57	74	98	117	142	136	114	91	81	91	110	111	101	81	72	81	91	83	67	56
64	89	97	109	152	230	304	351	358	305	233	197	179	155	135	110	86	93	112	134	140	100	85	120	165	193	205	180	124	87	89	106	134	160	167	159	141	116	88	108	123	140	144	127	103	82	80	86	84	76
61	87	101	121	153	184	222	257	247	197	163	170	201	215	202	162	117	93	101	122	138	128	111	129	176	237	252	228	176	136	128	143	151	143	128	116	103	85	78	80	102	126	151	155	137	117	98	100	109	116
46	86	127	150	147	133	122	144	165	157	140	159	195	209	214	212	191	169	159	165	193	205	179	146	134	144	194	218	217	200	175	161	162	158	133	109	104	111	102	98	85	83	95	112	122	112	103	106	122	121
52	88	139	171	163	122	96	97	109	112	105	128	158	174	175	165	176	198	211	230	265	268	227	148	91	107	136	184	211	217	183	139	120	132	148	153	153	151	139	118	95	91	104	125	143	143	122	107	98	82
65	98	112	115	108	107	105	111	114	96	88	100	134	148	138	130	128	145	169	187	193	179	135	98	93	112	133	131	149	155	141	98	78	105	136	154	156	144	134	125	118	114	117	111	104	98	100	99	92	86
75	92	92	78	81	105	127	125	109	90	62	74	102	112	107	137	176	191	173	141	111	100	88	60	85	112	115	96	63	79	81	77	74	88	126	149	162	161	147	137	125	109	97	83	82	91	111	128	124	102
43	59	69	84	105	143	159	142	124	111	111	131	154	138	131	159	217	248	221	143	87	70	69	94	131	164	150	100	71	60	76	81	74	75	68	84	106	104	95	82	71	60	46	53	68	98	132	145	131	98
20	28	44	60	89	129	145	143	147	150	147	158	166	159	121	123	150	174	164	125	86	77	87	107	163	181	153	90	41	65	99	121	118	84	65	53	47	45	36	46	54	53	53	60	98	126	143	162	167	145
32	44	53	68	87	104	114	119	120	133	133	123	123	123	145	161	178	199	201	184	155	126	105	111	144	158	127	100	99	124	164	178	178	166	136	106	86	53	36	31	42	57	71	95	106	103	96	109	147	177
41	60	69	78	80	74	82	93	106	109	122	133	128	155	181	203	196	196	202	197	190	156	118	97	93	92	91	91	111	134	135	137	145	147	148	140	120	94	62	46	60	90	121	133	133	109	79	82	111	126
53	74	91	105	100	92	103	126	128	119	117	126	139	153	200	212	195	187	208	236	222	179	134	96	89	92	81	79	88	88	86	86	89	104	113	115	101	78	54	41	50	88	123	142	138	122	102	86	88	97
63	104	133	150	153	139	132	133	136	136	147	173	170	166	155	149	148	173	220	250	239	187	127	97	106	118	101	79	80	94	106	112	118	125	134	131	109	83	60	43	53	74	90	94	93	89	84	76	68	78
50	68	96	136	162	168	152	129	116	102	103	134	151	134	114	104	123	179	225	230	200	139	80	52	61	87	98	109	127	136	137	134	132	136	143	139	131	114	90	67	53	58	82	94	94	90	100	97	82	85
40	63	90	126	156	163	141	114	113	113	118	135	152	148	118	90	111	155	174	162	126	87	51	30	40	73	116	144	149	138	119	108	108	110	98	100	118	139	140	120	92	82	91	98	86	79	88	106	119	129
59	84	109	135	152	166	166	167	189	217	218	200	171	148	130	111	122	156	171	152	128	109	91	73	69	84	103	117	110	85	101	132	150	142	121	109	130	149	155	144	121	97	83	74	70	74	90	92	94	122
41	68	90	104	115	133	156	180	196	211	215	183	140	111	91	82	94	112	107	85	71	75	90	103	107	114	125	112	85	84	111	159	182	166	135	125	129	128	121	122	128	111	86	64	61	76	86	79	83	98
27	49	74	90	94	101	122	129	124	126	134	142	129	111	108	99	99	101	96	82	73	85	94	91	101	116	119	131	131	115	149	196	219	222	207	182	157	128	97	94	99	87	72	71	84	95	106	116	124	150
26	40	52	69	85	104	124	142	131	113	119	118	110	102	102	110	105	108	128	151	166	168	149	131	113	98	92	90	98	124	143	164	173	168	150	124	110	106	110	107	102	92	89	119	142	146	142	135	136	140
55	66	78	100	137	179	208	207	187	163	149	148	140	137	140	125	99	84	110	167	209	237	247	239	231	188	125	88	87	86	95	104	114	129	147	152	143	140	121	90	79	82	110	136	145	132	110	100	96	102
75	104	108	114	128	139	139	137	125	114	111	117	126	139	166	185	163	128	127	156	175	169	163	174	168	139	102	86	84	89	91	104	133	179	216	225	207	184	143	98	81	112	143	158	150	119	101	80	64	68
50	69	81	89	90	96	96	89	81	72	85	88	101	127	174	219	220	186	161	163	160	151	147	141	143	119	96	100	114	117	113	114	116	119	138	137	128	127	120	97	101	141	171	162	116	75	56	61	64	62
54	79	102	125	154	180	180	150	107	87	86	102	126	157	197	218	207	172	144	134	131	125	127	139	148	157	162	170	171	165	164	152	128	121	125	140	139	136	115	76	69	99	123	118	80	53	69	95	97	91
65	94	94	101	125	152	159	151	130	112	112	103	118	159	185	203	196	166	137	111	76	73	87	114	163	192	198	196	180	170	181	189	177	145	131	107	116	124	109	89	75	75	77	61	52	50	77	94	87	82
62	80	81	78	66	90	128	152	166	184	183	172	185	194	209	204	192	174	147	115	96	90	115	144	170	177	149	111	97	97	107	116	113	111	86	80	86	104	106	96	89	87	72	68	62	66	77	88	83	77
69	100	106	93	98	133	204	260	276	269	257	235	215	226	221	206	205	204	198	190	164	149	136	127	139	143	117	99	94	100	104	97	103	113	119	95	94	87	77	69	71	76	94	105	110	96	84	73	81	88
56	83	96	113	121	172	223	233	217	193	154	119	116	130	136	126	129	162	185	183	163	130	106	85	92	119	125	111	101	95	89	91	103	117	104	83	67	80	86	83	61	52	59	76	86	85	57	63	76	85
47	74	105	139	165	176	177	150	122	106	105	101	99	105	106	85	81	97	133	142	124	103	83	111	140	167	174	163	142	118	95	85	91	105	110	97	103	118	128	110	90	65	49	44	50	51	67	71	95	99
52	89	117	131	136	141	127	103	103	134	157	164	137	108	84	71	65	82	104	129	125	94	92	115	159	181	172	158	147	131	112	97	123	168	205	212	196	176	143	111	83	70	61	41	40	68	71	84	87	89
45	54	46	54	68	92	106	107	122	150	186	191	158	109	89	82	75	73	99	121	132	123	109	136	170	185	171	154	134	110	83	96	138	192	207	185	145	115	108	106	119	122	106	84	62	62	73	67	68	80
49	62	58	52	62	84	105	110	117	144	173	194	186	161	130	111	121	139	162	192	217	222	196	173	154	124	96	78	71	54	55	92	140	149	120	93	76	79	103	135	156	184	183	153	116	89	78	93	114	127
56	88	100	99	100	102	102	109	116	127	166	195	184	159	149	150	150	156	179	196	196	184	153	134	126	103	69	54	42	35	47	80	97	85	60	74	91	110	111	103	107	134	173	179	158	127	105	109	127	137
40	56	61	72	84	106	124	129	122	122	128	129	111	95	105	115	125	128	156	194	195	154	111	109	127	126	108	88	66	50	51	63	69	54	46	52	78	83	80	60	49	65	74	96	102	94	91	96	112	131
39	49	44	40	50	76	105	124	126	113	119	127	123	117	127	137	105	91	119	155	170	153	129	130	163	190	198	183	144	109	84	71	69	84	80	87	74	75	66	59	54	50	51	60	80	87	87	91	103	132
55	65	72	72	79	103	140	162	153	134	135	179	212	226	234	215	179	126	112	129	133	125	106	122	162	213	260	273	240	184	131	87	77	78	77	71	74	75	72	84	97	98	93	98	109	115	105	96	99	118
67	99	112	134	152	185	216	225	213	188	183	188	196	183	197	212	215	216	215	199	161	125	120	120	158	191	207	205	184	153	120	110	114	122	108	87	66	53	52	64	87	96	95	107	112	114	118	110	108	123
66	97	122	134	139	132	107	98	110	122	114	127	126	120	119	140	155	166	166	139	100	69	63	74	73	76	80	91	84	79	94	118	154	174	159	129	99	59	32	46	73	94	106	98	87	84	84	92	103	108
53	101	133	151	149	119	81	61	80	93	103	129	170	191	200	175	156	141	112	81	54	55	67	56	46	37	53	76	100	118	136	163	174	161	144	126	99	79	72	84	115	134	135	119	89	86	110	134	142	135
58	95	127	144	146	123	91	96	117	125	106	140	181	205	212	210	206	202	194	162	131	105	91	77	52	45	69	107	140	155	169	179	168	150	140	152	168	151	124	113	116	119	105	82	77	94	126	163	176	162
57	98	124	141	131	104	92	99	131	138	134	151	169	150	141	130	137	152	167	171	157	140	120	99	80	72	86	123	150	153	157	163	145	105	88	117	138	127	105	87	84	86	101	103	97	108	131	150	157	137
58	76	99	119	127	120	129	158	177	179	168	193	180	143	126	154	170	174	177	155	124	107	105	106	98	87	93	101	117	122	119	139	141	103	79	86	107	111	98	80	56	62	84	108	124	135	137	136	104	95
53	75	87	108	122	148	195	207	186	169	195	234	228	178	163	165	182	176	161	163	144	132	116	107	101	85	69	71	75	76	96	125	154	174	166	163	147	125	118	96	73	63	93	114	119	118	118	98	84	75
78	97	104	104	99	116	151	150	109	107	151	205	199	160	130	122	112	109	123	126	131	127	105	95	113	126	131	122	118	123	108	106	139	166	189	178	136	100	94	106	106	105	99	112	105	96	93	93	91	102
89	117	113	112	107	115	133	124	94	80	116	146	144	135	141	142	154	172	168	158	155	158	148	155	188	202	187	169	139	116	92	77	99	150	177	173	126	83	82	104	113	89	79	94	113	116	117	111	110	125
68	90	102	115	120	123	147	165	153	151	155	151	138	133	134	151	169	172	146	116	124	160	186	201	206	183	141	98	80	67	46	48	81	105	117	115	95	71	70	79	77	57	47	73	79	79	91	94	92	97
70	109	143	156	122	85	90	120	144	165	194	211	204	166	145	156	167	152	113	89	89	103	108	109	112	102	87	85	85	85	86	103	132	141	134	128	121	106	92	92	98	101	103	95	63	42	70	95	98	111
59	90	128	140	114	80	90	130	159	181	201	209	192	158	129	127	118	105	98	99	112	103	88	76	58	59	79	114	160	192	208	225	231	219	200	184	161	133	115	120	148	172	184	170	126	93	89	108	120	128
62	68	81	114	133	142	172	204	212	206	182	142	124	119	105	85	70	63	87	131	155	162	157	139	113	94	99	123	181	224	242	244	225	201	182	201	215	198	158	131	119	121	128	146	166	177	197	202	197	198
84	91	77	79	102	127	158	192	211	200	172	150	146	157	157	126	76	71	110	155	198	220	225	217	186	147	103	84	106	142	154	150	131	99	102	121	142	134	107	89	82	80	98	114	138	153	154	157	149	130
76	82	70	59	59	76	112	153	167	159	139	131	146	162	158	129	90	81	100	125	131	136	131	121	128	114	92	80	94	89	88	93	82	74	71	123	133	99	65	61	72	87	106	123	124	110	107	114	125	134
63	93	101	98	93	97	132	173	189	180	169	162	167	167	155	152	143	153	172	183	168	135	99	73	89	119	137	141	127	108	103	112	113	85	78	92	107	88	68	81	99	114	145	167	176	180	180	190	197	196
46	75	105	127	130	143	171	199	233	267	271	261	236	189	154	136	133	126	128	129	130	119	85	60	75	103	120	124	114	91	88	110	109	74	40	52	63	58	54	57	65	74	84	97	113	143	178	191	193	194
56	71	105	144	170	187	214	237	232	229	256	271	273	246	202	192	188	176	151	144	138	124	95	72	91	105	105	92	71	70	86	94	106	99	71	59	61	52	48	54	62	74	72	50	51	75	105	120	114	98
54	80	93	105	101	114	150	168	161	161	183	236	267	250	206	178	175	178	178	178	166	135	101	84	98	112	112	101	89	89	97	116	120	105	90	71	58	55	63	76	99	111	94	60	39	58	84	100	110	108
53	63	71	77	82	86	110	173	203	206	212	212	200	199	183	168	164	186	220	248	249	211	147	101	79	72	82	103	111	126	127	115	99	77	59	57	54	54	73	98	117	132	123	93	76	73	85	101	111	118
63	94	103	98	94	96	108	124	161	213	223	185	149	129	119	103	103	119	153	186	191	166	118	75	60	54	63	90	112	110	116	119	110	101	101	96	99	103	110	120	127	127	124	118	109	100	93	85	81	88
61	89	93	99	119	147	145	130	138	174	215	219	185	159	138	120	117	129	115	89	81	91	94	88	78	73	99	149	183	191	172	171	165	150	141	146	147	153	163	160	149	130	113	111	114	121	110	84	73	78
29	46	75	115	174	229	249	223	167	158	151	153	150	148	143	154	188	207	173	115	88	108	143	148	134	122	125	154	170	139	108	94	90	101	111	108	102	98	105	116	122	110	89	79	87	102	113	110	116	135
11	31	84	165	243	289	270	204	170	133	113	121	155	166	151	158	182	209	194	135	80	74	99	113	121	126	135	135	126	98	73	64	68	77	83	76	64	61	65	79	102	109	96	81	71	74	105	140	178	203
24	50	89	143	194	199	164	127	131	148	140	144	145	128	98	75	102	143	156	127	85	62	75	102	100	92	85	75	54	77	96	115	125	136	126	103	81	76	90	108	137	153	140	109	71	67	95	144	176	185
63	86	90	97	113	122	100	104	153	194	207	194	168	151	107	95	112	159	195	196	160	128	121	103	83	68	57	51	79	92	128	143	151	155	140	97	69	74	95	123	149	156	130	100	88	84	110	126	124	110
92	114	101	96	121	157	191	204	219	229	234	192	149	129	139	147	182	218	232	224	216	194	167	140	108	81	92	120	130	155	165	163	161	166	146	114	93	93	109	114	109	98	92	91	103	124	123	103	77	81
81	112	110	124	162	198	210	199	184	197	226	221	167	157	154	157	159	153	137	138	156	185	198	185	161	142	137	140	141	141	136	141	154	158	144	116	119	137	138	121	104	96	96	109	128	139	137	113	100	113
43	77	119	162	197	234	237	207	196	215	239	222	195	187	196	196	189	178	174	199	245	281	302	278	222	162	119	100	86	76	101	121	133	144	129	112	113	120	115	107	96	92	94	91	78	79	94	100	90	93
21	52	86	99	111	116	114	115	144	191	212	209	203	218	217	189	167	149	167	181	190	184	189	191	170	150	142	125	106	104	98	97	104	109	117	114	116	112	97	87	79	58	62	71	75	82	98	108	96	101
36	57	80	101	107	119	118	120	145	156	158	162	185	203	193	149	88	80	94	124	120	132	151	178	193	180	156	132	102	81	78	89	105	123	126	126	119	100	82	74	57	53	74	114	131	133	133	126	117	124
65	81	109	142	167	185	194	187	178	172	144	144	168	187	178	134	79	31	44	52	68	86	138	183	195	180	141	94	69	65	82	99	122	125	122	115	109	99	91	88	91	93	116	137	138	126	107	87	73	82
57	69	76	100	114	121	120	130	149	148	153	156	179	208	200	156	84	54	37	33	26	54	108	169	199	178	136	126	103	95	84	72	93	113	116	117	107	98	97	115	126	130	128	110	100	108	116	109	92	89
37	38	65	88	103	115	115	103	106	110	88	84	119	152	161	138	100	65	68	59	47	72	128	167	159	138	138	153	171	146	116	90	90	98	86	66	57	61	79	99	114	113	106	97	96	115	132	134	118	100
30	54	81	112	134	142	149	155	144	111	69	39	64	105	131	150	142	144	139	128	128	145	160	150	117	92	107	154	147	125	121	132	155	130	86	67	68	78	86	97	100	96	90	86	92	112	119	109	89	62
49	71	100	114	109	107	127	163	188	160	96	70	71	92	118	133	144	164	181	195	194	189	191	161	117	122	149	165	143	105	115	125	120	103	91	92	104	103	96	91	92	85	73	60	59	71	84	86	81	69
83	134	161	182	186	177	176	194	196	190	183	166	178	177	164	179	186	200	220	206	160	122	100	108	124	141	158	156	115	70	62	73	79	69	73	86	78	64	57	76	88	87	74	58	59	76	93	118	140	143
76	117	156	187	209	213	199	178	181	199	218	251	236	198	177	159	167	174	162	140	112	92	117	156	182	190	170	145	102	71	80	87	77	83	93	92	80	55	51	60	69	60	58	60	74	97	115	124	127	118
61	91	105	110	113	103	84	78	72	90	118	131	142	140	138	164	191	194	181	166	152	170	190	210	196	142	121	116	126	131	132	115	91	76	89	108	111	96	77	62	45	57	69	91	116	132	129	120	116	94
61	87	86	84	87	83	70	71	79	86	101	132	141	130	121	126	135	138	125	103	81	84	109	119	108	101	111	159	193	211	198	148	95	80	91	98	101	106	100	81	72	71	95	115	124	128	124	118	121	124
56	69	86	101	116	129	139	150	157	169	193	213	207	154	96	71	80	89	100	95	73	61	64	78	91	107	140	152	152	161	159	133	111	109	113	104	105	110	118	122	117	108	94	94	94	87	75	66	74	85
23	46	59	67	73	74	81	100	110	112	120	139	133	93	67	82	115	135	141	134	107	85	61	67	107	144	153	119	90	95	112	116	118	119	119	102	72	72	89	114	122	101	76	67	63	54	42	36	44	46
32	47	70	74	79	75	64	63	86	112	134	149	148	141	138	165	207	215	225	212	172	125	100	112	154	202	192	147	99	91	89	84	87	97	103	101	105	98	92	100	104	81	64	68	66	60	52	50	50	51
31	55	55	52	73	94	104	98	92	106	115	107	115	125	144	156	148	158	164	166	147	113	79	73	114	132	123	90	71	66	70	68	71	72	79	94	107	103	79	60	68	74	64	58	53	57	66	61	59	77
54	69	59	54	80	120	145	138	123	135	138	114	83	93	124	146	166	177	211	222	202	157	97	68	104	155	169	152	113	90	77	92	111	118	127	138	156	155	119	98	97	100	93	70	62	78	84	78	66	75
51	83	98	107	127	139	161	157	146	162	174	146	104	94	121	154	177	207	228	233	224	193	134	115	157	215	233	209	154	98	77	72	81	85	73	83	110	134	135	109	94	84	63	51	50	60	77	68	57	64
55	94	127	149	144	157	199	245	259	242	187	124	106	117	145	151	147	162	166	159	161	164	161	141	160	161	144	122	93	78	75	81	89	87	80	81	117	148	156	150	127	97	75	56	49	56	59	61	54	58
44	73	101	112	112	125	182	237	252	211	138	100	115	168	184	161	141	144	153	133	106	100	92	93	94	94	98	94	85	89	93	99	133	162	164	172	181	182	172	142	109	85	67	74	94	104	105	90	72	65
36	61	76	86	90	108	135	172	187	177	147	129	151	189	230	214	183	188	192	176	138	104	106	98	90	78	74	82	87	88	84	85	109	142	151	147	146	131	114	104	90	84	101	127	143	147	137	114	91	83
49	70	88	99	99	92	109	140	190	233	243	202	162	159	177	203	202	203	224	205	157	126	124	135	117	91	75	81	98	118	123	114	118	136	138	130	110	103	110	108	103	100	95	89	88	92	92	93	96	88
47	69	67	75	79	76	76	99	125	154	169	154	104	86	126	158	174	190	203	191	143	115	127	142	156	148	132	120	115	108	98	81	79	84	98	97	92	90	98	99	83	70	74	76	81	99	118	126	127	126
40	52	58	60	65	82	116	141	141	135	144	144	134	127	156	193	191	172	169	160	152	151	156	165	180	204	209	193	174	150	115	86	70	80	92	110	122	126	122	99	70	65	85	105	117	131	136	126	115	106
39	67	79	76	70	93	136	163	142	89	92	121	133	152	189	211	184	138	115	110	123	156	170	166	175	197	219	232	225	201	162	121	100	78	81	96	101	102	98	93	85	87	115	136	137	134	128	102	69	56
27	50	61	62	72	105	141	148	111	68	78	125	148	161	181	188	168	135	115	107	115	140	147	123	102	107	126	149	160	160	148	124	97	74	53	74	95	107	116	111	98	89	94	109	131	146	148	136	110	85
37	63	88	111	122	134	129	100	83	55	58	72	76	90	114	129	128	119	109	99	114	145	148	119	96	92	108	127	145	149	142	129	104	63	54	65	97	129	140	132	108	94	97	109	124	141	153	146	131	113
52	86	114	141	150	127	82	76	104	126	125	96	73	83	117	139	131	107	110	108	101	95	85	74	75	82	94	123	141	152	152	136	113	90	68	77	96	113	126	116	113	121	139	165	187	185	169	151	122	102
51	71	95	131	156	138	110	113	163	207	212	175	140	140	155	141	102	101	129	159	160	138	116	105	99	89	84	78	91	103	111	120	119	113	117	120	115	110	96	105	114	121	124	135	143	142	142	137	129	113
31	30	33	70	109	121	116	127	154	169	169	161	155	167	169	145	115	110	167	218	234	223	197	173	132	97	85	88	98	110	112	103	84	75	84	102	107	89	82	92	114	113	96	101	108	116	134	146	143	156
24	31	43	65	94	121	149	192	216	228	237	225	227	234	220	186	168	183	204	222	230	208	174	140	114	111	137	158	174	188	171	131	91	65	73	83	88	84	79	94	108	98	90	96	98	88	100	103	97	93
42	63	67	85	103	119	144	167	184	208	211	189	174	170	150	128	115	127	147	167	167	140	104	80	59	75	109	133	153	165	147	120	101	108	123	126	119	121	120	124	132	132	117	102	83	61	65	83	95	115
47	63	73	90	122	142	147	131	102	90	99	107	96	89	77	67	82	97	122	145	143	121	99	76	72	80	105	124	127	123	107	96	108	121	116	96	78	73	85	102	120	124	104	85	73	64	71	76	105	124
65	102	118	149	166	172	165	151	107	83	93	117	128	112	96	104	126	158	168	173	171	171	154	143	122	111	100	90	96	94	78	78	99	109	99	84	86	107	132	149	168	179	158	126	111	93	75	76	84	98
78	121	150	160	150	140	156	170	163	141	141	163	171	166	164	182	215	226	197	139	106	102	108	102	115	121	120	137	142	135	114	93	79	71	71	88	110	122	119	104	101	106	104	93	83	72	68	71	88	102
82	125	137	126	113	121	157	207	242	265	273	273	252	217	174	136	138	167	172	137	107	112	101	111	116	114	129	149	157	137	106	87	67	54	56	74	104	127	123	99	75	62	68	74	70	52	53	54	62	78
81	116	132	136	126	129	145	162	180	201	222	224	206	171	140	109	110	157	194	184	146	121	121	111	103	98	122	158	163	138	114	97	87	79	76	77	83	92	104	109	91	65	61	81	87	75	52	55	78	110
64	81	87	100	122	146	168	183	175	160	153	146	124	116	120	133	150	184	204	181	138	115	107	118	109	101	119	149	153	126	96	86	85	93	110	100	78	73	90	118	119	106	111	124	127	102	74	66	94	132
47	61	79	118	158	195	224	233	221	190	170	152	130	104	98	111	130	151	173	170	158	143	137	127	96	78	93	112	118	109	90	67	54	58	72	75	67	69	98	130	134	127	126	117	99	74	49	51	86	108
50	98	155	200	213	195	185	182	180	183	199	228	226	196	174	161	161	166	154	149	138	131	121	97	77	70	104	139	146	128	102	83	69	74	92	92	91	106	120	111	86	84	105	111	106	101	103	114	120	119
43	83	120	133	116	97	95	99	108	91	110	145	166	161	151	155	158	152	147	143	153	166	172	158	124	118	137	155	160	148	130	112	97	90	88	80	86	101	105	89	75	80	95	114	129	140	141	137	131	115
49	87	107	107	94	76	68	66	70	59	62	108	140	145	145	154	154	158	169	167	154	148	146	135	132	127	131	136	134	131	126	116	106	98	99	94	88	86	70	56	56	79	96	93	86	86	120	129	109	93
53	79	94	109	124	113	91	85	94	96	117	151	167	173	165	139	118	120	149	180	166	149	130	117	116	120	128	130	121	101	81	78	79	82	78	77	87	83	52	39	79	125	147	125	88	79	87	117	127	125
59	88	103	120	129	135	141	149	177	166	146	132	130	127	134	135	141	147	167	169	147	113	125	139	141	131	130	123	104	75	64	83	97	86	86	100	118	118	90	68	102	169	201	186	131	72	72	80	91	101
52	80	94	99	103	107	131	159	165	153	132	116	102	106	109	120	143	176	191	172	121	95	102	126	118	93	100	113	91	64	58	69	84	87	85	107	139	140	91	63	100	161	212	218	197	152	109	103	112	110
34	51	69	76	85	114	155	180	178	157	127	112	133	149	159	160	171	174	163	146	116	95	128	155	139	124	141	156	148	116	83	90	100	92	90	94	107	110	87	64	65	83	104	127	126	109	82	64	71	75
22	39	38	37	62	110	151	176	191	190	168	160	170	187	198	199	187	163	131	109	83	90	112	139	146	143	162	169	149	110	75	56	56	66	77	100	130	149	131	92	69	56	56	65	77	66	51	50	56	61
36	50	37	39	73	109	126	131	179	222	237	226	213	196	193	200	195	163	117	88	104	109	119	109	93	105	122	121	100	78	57	53	63	83	118	145	161	152	127	99	86	85	95	91	62	60	71	81	79	65
51	65	64	73	108	138	134	148	189	235	232	200	166	149	162	188	199	165	124	124	158	212	218	194	168	148	133	103	66	44	54	76	94	116	129	127	120	110	97	101	120	143	140	111	77	52	109	155	153	123
49	78	88	106	136	171	198	224	278	286	249	183	108	94	121	138	135	126	113	127	157	177	192	190	180	158	128	91	52	58	69	90	104	95	83	79	85	89	98	112	120	119	122	110	78	81	112	172	201	187
37	60	81	101	117	143	170	187	198	197	184	145	129	151	202	217	198	161	135	136	137	142	150	164	158	133	101	61	46	48	87	118	130	116	83	74	99	116	121	115	99	80	70	82	88	90	132	171	200	208
31	55	73	91	112	136	143	125	103	96	103	115	112	145	179	195	169	136	140	148	149	145	142	142	141	121	92	58	42	73	107	148	159	127	91	73	86	100	101	102	91	72	61	53	62	71	89	120	152	178
27	38	50	65	80	92	103	106	104	117	135	119	94	80	96	109	119	126	132	153	150	133	121	115	116	107	82	69	83	116	144	157	149	117	80	67	67	71	71	68	66	60	50	45	46	60	79	101	119	128
24	42	59	86	105	122	145	152	148	153	140	106	74	64	88	127	135	139	157	171	170	177	191	214	226	209	184	147	132	128	134	136	132	123	106	79	67	66	57	44	47	60	67	63	63	77	96	109	106	94
32	54	71	78	81	77	85	105	118	129	147	132	110	112	121	112	90	84	107	128	134	148	185	230	260	257	245	205	153	114	94	103	127	138	128	106	84	74	71	68	76	96	100	72	59	68	85	98	95	73
51	86	118	140	142	145	155	156	161	194	202	176	151	139	152	130	96	93	125	163	175	178	183	174	141	115	127	139	127	100	80	62	68	88	97	95	96	113	125	122	118	102	81	56	41	46	48	49	58	73
54	88	123	167	216	254	259	240	223	209	195	155	110	103	93	80	75	114	174	220	247	256	237	177	96	47	65	98	108	99	70	56	69	97	131	154	171	175	161	142	115	85	67	64	67	70	61	53	69	95
36	49	63	91	134	178	185	147	124	136	147	150	156	143	115	66	62	100	142	165	174	182	170	127	82	71	104	129	135	118	98	77	65	89	115	136	141	129	102	83	82	86	102	121	133	125	114	115	118	132
36	41	45	57	79	109	115	123	155	200	238	253	251	217	160	110	90	114	149	157	144	134	121	94	81	91	122	125	92	73	66	63	61	67	102	129	134	106	66	50	74	105	146	184	190	179	165	160	181	189
26	39	50	50	51	62	90	114	161	217	241	234	207	175	144	124	122	139	167	182	200	204	189	158	123	111	105	90	60	42	61	80	69	66	77	101	105	97	93	110	149	183	203	218	210	166	123	109	104	110
23	37	57	72	77	85	111	154	189	195	191	184	168	144	141	150	141	145	163	186	215	252	266	246	201	146	112	80	47	43	60	81	86	72	66	69	68	76	101	143	180	197	205	205	195	182	153	127	121	108
33	56	89	114	112	111	145	186	189	171	139	143	167	187	191	185	171	167	181	193	215	229	228	211	185	164	147	124	97	85	82	80	71	62	58	64	72	78	90	90	91	99	102	105	116	117	118	133	156	165
45	78	111	128	116	87	92	117	125	94	75	99	151	191	205	198	194	203	213	211	203	192	177	157	144	141	143	129	108	106	116	115	108	102	113	151	174	173	150	112	87	81	90	89	71	60	68	97	131	145
51	90	129	154	148	134	134	151	156	148	135	143	155	148	123	113	121	146	165	159	149	155	137	117	97	87	87	72	57	70	102	123	126	128	137	152	172	173	153	140	141	157	164	143	117	95	89	103	115	106
56	95	130	159	173	181	206	227	232	221	198	180	151	117	91	88	108	119	109	85	86	104	114	98	67	44	44	42	41	51	74	92	102	105	100	106	113	112	114	118	128	144	150	146	138	133	150	171	174	164
64	89	95	97	100	108	140	161	153	127	106	99	110	122	142	172	183	160	137	100	87	114	130	121	89	61	59	67	70	71	68	65	74	90	96	90	84	75	69	74	85	85	87	99	101	103	117	136	152	161
78	101	95	77	51	57	89	120	118	97	77	90	107	123	139	139	127	114	106	120	136	167	181	167	140	110	93	94	100	97	91	73	84	105	120	126	117	99	86	73	67	63	71	88	102	95	89	90	96	102
60	76	77	65	54	56	97	126	120	96	67	58	68	66	77	100	111	105	118	143	175	204	202	183	152	118	103	89	91	92	67	58	77	111	145	154	135	109	74	49	46	58	81	112	120	116	115	106	87	87
39	56	78	96	92	79	67	82	90	74	60	72	78	70	70	87	110	130	140	147	159	163	146	104	80	83	82	92	91	80	74	63	80	101	106	97	75	48	37	36	50	67	82	77	79	81	84	77	73	93
43	76	116	152	157	122	91	87	98	103	96	109	130	117	106	109	129	154	167	179	172	161	144	110	85	76	81	74	84	92	100	118	130	125	112	93	75	71	68	58	80	81	67	52	46	52	65	63	49	56
31	57	92	123	140	133	112	115	122	115	115	128	130	125	126	131	140	151	144	129	126	134	144	156	150	135	103	71	47	49	66	83	93	94	105	115	114	108	105	116	102	93	65	39	34	44	66	88	85	69
23	48	71	83	78	91	106	110	96	90	122	140	150	155	169	188	194	176	147	132	149	164	182	187	196	187	149	112	99	90	91	94	88	83	104	120	115	103	109	125	141	123	99	75	78	82	98	126	128	99
43	78	102	98	95	102	122	118	88	86	113	151	160	182	219	236	217	166	102	76	91	125	140	148	141	125	112	97	105	114	116	103	65	50	70	98	96	72	66	77	92	104	118	134	137	133	131	133	129	106
85	133	166	182	164	150	132	111	98	95	130	140	135	144	173	186	173	133	81	36	34	55	74	78	78	82	81	104	124	141	129	93	70	42	43	65	89	91	79	77	72	82	101	108	145	172	179	177	154	128
90	141	163	173	163	138	120	118	125	145	170	181	167	161	170	168	152	130	102	79	64	60	69	70	80	110	151	172	190	179	142	101	74	76	95	120	140	147	133	110	93	86	76	78	96	137	152	147	133	114
55	76	96	106	102	102	121	149	166	161	156	169	176	183	186	175	163	160	157	149	147	146	132	115	103	114	131	142	146	149	135	117	126	145	165	182	183	168	137	105	84	73	73	67	81	94	110	124	113	98
32	60	74	83	98	124	162	191	183	137	107	117	133	140	146	136	137	148	163	177	167	150	138	131	116	107	105	98	103	121	137	148	155	156	163	164	157	155	158	147	120	93	82	75	64	58	72	100	132	132
31	46	60	77	115	174	224	241	210	150	104	90	104	121	135	163	189	226	249	236	189	128	96	92	119	148	163	163	159	161	159	153	125	96	78	65	72	114	149	159	155	132	115	98	67	48	57	88	116	141
29	49	58	74	102	138	167	166	149	122	109	122	139	154	171	184	206	229	252	252	215	169	115	89	116	171	219	230	211	181	159	148	127	83	61	66	74	87	96	93	88	96	102	93	75	65	82	116	142	143
22	38	64	83	93	101	104	89	76	91	96	108	125	136	144	148	156	163	162	145	130	119	91	77	97	150	204	224	207	174	149	136	109	82	79	90	109	118	108	95	101	109	118	115	100	85	85	94	100	109
33	62	90	117	137	149	142	119	104	99	106	111	123	128	116	107	105	125	137	135	120	113	113	113	141	169	192	199	197	187	170	150	104	64	57	65	65	58	65	78	82	83	93	110	120	111	92	86	80	78
48	78	89	93	94	104	115	98	84	90	98	131	164	181	184	172	176	198	220	217	219	195	177	188	211	231	235	217	198	186	176	144	109	92	88	83	67	59	64	77	74	72	76	77	74	69	72	83	77	79
35	45	41	31	28	42	62	83	85	88	94	86	92	123	158	190	212	224	210	214	218	222	201	177	168	174	180	169	149	131	119	119	123	132	139	132	118	98	85	69	52	41	47	46	36	36	49	75	90	82
37	46	47	45	42	56	100	137	150	143	113	82	67	85	123	150	173	198	228	256	303	300	251	175	99	89	96	111	119	108	119	127	138	148	142	136	133	123	105	78	43	32	53	66	73	70	55	81	109	122
62	81	86	93	109	145	209	274	288	253	205	153	130	140	161	173	163	176	203	231	242	232	202	139	98	84	103	106	93	80	77	97	118	136	149	160	171	171	158	130	88	69	73	97	114	103	83	88	127	140
41	51	66	88	98	117	149	186	213	223	212	189	151	131	140	146	154	168	181	178	176	179	175	154	137	152	152	135	99	67	75	91	107	131	150	162	172	161	134	109	84	53	56	69	90	111	104	118	131	129
39	63	83	103	118	125	127	122	125	143	161	151	146	160	196	226	214	200	189	165	136	118	101	94	92	119	140	135	112	94	99	116	150	176	187	185	167	129	103	75	49	32	31	45	62	71	75	83	81	70
69	89	93	98	107	137	166	186	199	199	177	153	145	179	234	248	219	190	165	147	130	106	89	76	84	98	124	149	163	149	124	121	126	143	150	136	110	92	98	102	79	54	73	95	95	85	69	53	41	45
58	74	67	58	66	89	118	149	197	240	247	215	192	189	185	187	171	139	117	117	107	99	104	119	119	97	97	122	149	166	156	131	121	117	112	95	66	45	64	85	83	87	115	157	163	142	111	81	64	76
47	58	62	76	82	93	95	114	157	193	196	169	134	118	117	117	113	93	80	97	117	121	120	129	118	99	82	88	112	134	136	142	150	142	129	106	74	52	57	70	100	129	165	178	177	181	173	156	136	145
53	80	82	71	61	54	57	65	119	168	176	147	123	118	125	133	130	101	76	100	122	145	170	186	197	185	168	150	131	112	108	115	128	141	145	124	103	86	72	76	98	118	119	115	113	117	133	136	134	138
50	71	72	68	56	47	42	63	87	124	150	145	113	83	71	72	80	82	77	80	103	130	170	202	214	215	211	193	168	151	119	99	91	89	107	116	114	104	89	80	84	83	77	71	73	74	77	74	74	83
42	61	69	85	83	83	93	89	100	101	104	115	102	71	59	58	69	78	97	117	114	151	191	209	202	184	163	142	116	105	113	113	100	93	104	111	101	91	84	86	93	85	64	62	55	56	56	69	78	89
28	44	59	88	118	118	117	126	131	126	135	153	161	163	160	129	88	91	120	130	132	137	156	160	153	127	105	78	72	96	129	156	167	158	163	161	155	139	114	95	93	93	93	88	78	58	62	89	99	101
55	74	97	136	154	142	115	98	103	131	163	209	236	225	208	170	134	132	174	223	229	217	187	155	129	116	109	115	113	115	122	116	94	90	107	134	159	166	145	130	137	151	168	170	135	86	66	85	109	109
88	134	166	205	223	196	146	106	96	89	104	144	160	154	137	123	119	124	149	176	200	196	165	128	119	128	143	153	162	170	166	140	108	88	91	113	141	152	148	141	144	149	147	141	123	94	74	81	82	80
57	77	102	140	154	138	120	102	89	89	93	100	112	101	111	107	97	96	94	118	119	109	110	113	132	140	135	131	134	145	161	157	139	135	146	151	159	164	160	163	166	144	148	137	116	105	126	135	122	97
35	47	68	95	104	93	81	85	107	128	133	122	95	113	136	151	139	133	145	136	112	91	90	116	147	172	167	149	136	132	137	141	136	135	130	132	151	163	161	149	113	103	108	110	86	100	133	153	132	102
27	43	55	71	85	110	147	179	209	227	210	166	124	109	157	180	172	166	171	185	161	119	98	88	118	140	138	121	98	88	99	116	118	109	97	95	106	124	125	108	71	43	70	85	84	84	117	126	109	83
36	52	70	89	120	172	217	244	249	224	194	153	116	110	129	144	123	102	104	128	138	120	89	82	98	117	110	93	81	88	117	143	148	142	134	129	124	102	82	56	50	55	77	86	73	66	72	76	79	82
29	47	58	75	98	126	151	165	158	136	107	112	105	90	101	111	99	82	86	120	140	132	115	106	121	122	105	89	90	105	120	126	139	147	159	167	165	134	82	60	50	68	91	94	77	50	45	62	69	68
37	66	95	106	96	82	72	76	91	79	72	76	76	85	90	100	105	113	128	143	146	147	151	162	167	149	126	112	102	95	76	77	87	94	88	96	112	105	72	37	34	53	74	83	70	52	61	89	106	104
45	84	121	140	127	100	81	95	116	117	94	69	73	78	97	108	111	111	114	122	112	102	108	110	105	111	126	150	164	149	124	104	103	87	74	78	94	95	91	70	56	57	73	81	74	59	56	95	117	122
29	50	73	82	89	100	119	147	175	182	144	101	75	92	104	107	90	96	126	162	182	179	153	114	84	93	148	207	224	201	164	145	127	116	103	100	103	96	90	99	94	98	101	94	76	43	43	67	99	114
17	33	46	62	72	78	79	92	113	122	117	95	91	96	90	76	75	72	109	156	180	185	172	141	120	136	172	191	176	144	126	135	159	170	173	150	110	77	79	90	102	107	108	89	62	48	52	90	123	157
28	44	68	94	102	90	75	80	114	149	179	192	176	139	97	87	71	75	73	74	82	119	145	147	135	132	121	96	79	75	88	117	149	183	179	147	112	87	83	94	103	106	97	83	73	70	74	69	88	110
35	53	65	78	87	95	103	131	178	237	274	272	223	161	129	129	158	161	142	122	126	138	158	144	119	95	76	56	44	54	81	103	127	155	179	181	167	145	119	97	83	79	78	77	81	88	79	70	82	121
53	90	114	137	165	182	182	178	189	195	197	190	167	148	148	181	207	220	233	234	212	197	169	130	98	93	98	93	93	98	100	106	118	124	122	119	117	113	105	100	110	126	127	114	109	95	74	63	82	113
61	101	149	199	227	241	231	204	191	180	172	170	171	190	198	180	159	150	144	151	150	124	133	146	156	151	143	155	161	141	114	103	99	102	101	86	80	92	114	139	151	145	132	122	116	116	108	100	110	115
59	82	103	137	172	182	182	190	182	165	178	202	228	253	257	235	204	170	132	104	87	91	122	173	201	197	178	159	157	146	114	88	92	97	90	69	54	53	93	120	119	108	96	106	132	132	114	100	95	92
70	82	81	95	100	104	121	135	126	123	153	191	237	280	277	245	202	191	145	106	104	107	126	151	184	201	196	191	164	119	79	61	80	94	95	76	61	77	93	120	139	133	122	116	109	94	104	102	101	101
69	98	116	117	94	65	71	86	89	99	123	157	180	219	235	185	167	147	125	120	131	141	125	105	115	142	168	180	170	136	94	92	112	130	124	106	92	77	89	109	149	182	179	148	111	98	96	113	122	138
52	87	110	109	76	54	53	73	91	121	165	146	133	160	173	178	152	146	141	145	171	157	136	130	132	139	146	156	159	149	147	137	151	157	156	136	112	87	65	58	78	95	91	83	69	49	67	77	90	108
18	38	55	58	51	49	74	86	94	124	159	164	135	111	110	95	87	81	83	113	114	123	146	176	201	190	160	130	97	76	94	130	151	155	150	135	105	83	69	76	89	84	75	66	65	59	56	62	67	83
8	28	52	64	68	77	77	83	86	120	176	215	224	218	183	134	94	67	62	75	87	97	128	153	142	136	130	114	77	42	76	136	164	164	165	143	115	80	62	73	100	102	83	73	66	66	67	80	85	80
21	46	82	106	118	118	113	106	109	124	167	193	202	214	196	161	119	94	94	112	150	177	174	133	95	96	123	133	111	83	93	110	111	114	126	149	143	121	81	81	113	126	113	100	103	94	86	78	76	85
31	58	85	105	119	129	131	142	141	142	139	120	114	121	120	101	85	74	89	134	187	209	176	109	62	64	87	100	106	102	108	111	99	88	96	101	113	102	83	89	121	147	147	137	110	110	100	86	77	70
72	95	109	116	108	107	119	150	188	194	182	156	133	131	128	125	120	121	141	177	203	197	154	97	60	63	75	75	76	72	64	96	135	160	160	142	119	96	65	64	90	109	99	81	78	86	114	129	120	105
58	76	80	79	78	81	105	154	196	218	200	149	105	122	146	155	143	126	111	116	148	154	135	104	90	93	101	108	110	85	73	89	140	171	171	152	128	96	62	54	68	63	55	57	60	90	114	126	136	156
53	76	87	97	94	101	122	157	201	216	208	153	109	137	212	256	248	187	134	124	145	187	193	176	156	140	138	147	160	163	134	130	118	102	95	92	93	87	77	76	85	90	91	118	136	131	120	102	98	105
38	45	57	68	75	92	106	114	111	142	164	145	118	154	227	272	270	222	144	98	128	152	160	165	169	173	174	179	199	210	203	166	113	71	50	54	63	76	76	82	99	110	120	124	120	111	100	93	91	111
52	50	34	42	67	86	101	93	86	83	99	93	84	105	144	175	194	175	144	132	129	136	148	154	161	172	177	166	150	136	119	99	68	36	37	38	61	85	102	107	113	113	101	96	91	87	96	107	113	126
60	61	53	55	64	89	113	133	130	124	107	87	86	105	112	117	129	145	162	172	173	159	144	147	139	139	161	182	174	139	109	105	97	92	74	63	57	78	94	96	92	93	102	113	127	132	128	119	119	138
39	58	78	109	123	126	135	150	165	179	187	182	182	171	151	123	110	104	122	155	165	170	187	183	150	116	119	153	165	140	122	125	135	138	126	86	63	58	85	106	109	94	88	120	149	156	143	118	109	116
57	81	131	184	217	225	218	208	213	240	264	252	220	194	164	151	152	150	165	171	183	182	178	171	154	141	150	178	190	165	137	117	100	92	89	75	47	48	62	91	109	91	81	105	144	160	146	119	102	103
75	89	97	128	160	177	194	208	216	224	214	180	150	138	145	156	169	166	143	137	146	168	177	190	201	191	174	152	117	97	97	102	89	82	71	54	52	51	60	78	93	87	78	95	112	120	116	107	108	112
89	96	90	102	103	118	142	177	204	213	210	183	155	142	141	165	181	172	144	136	161	179	195	192	186	186	159	120	88	73	82	96	115	112	93	80	76	91	93	92	98	91	77	67	55	42	46	51	63	87
106	128	122	107	115	126	159	184	191	186	176	169	149	126	113	117	122	97	86	104	139	148	124	101	88	114	139	148	136	120	100	80	64	60	58	65	76	78	69	56	68	80	85	77	54	39	34	30	37	62
98	126	111	102	106	140	172	186	181	171	158	146	139	120	105	86	79	88	100	150	186	175	150	108	77	83	114	122	119	109	108	103	94	71	62	64	91	100	83	64	53	72	99	91	84	76	67	63	60	73
78	118	136	124	137	146	151	138	126	130	135	143	158	162	133	107	120	145	176	200	220	217	205	187	164	167	160	150	125	113	125	144	142	119	83	84	96	120	123	86	53	46	56	79	103	118	120	106	113	121
53	75	80	92	109	141	164	163	158	156	154	152	146	140	120	106	129	162	153	149	153	157	162	172	176	174	159	141	117	93	103	126	120	93	81	80	98	94	90	70	37	27	53	77	107	132	120	117	126	137
48	61	62	71	106	131	136	122	108	105	92	72	68	80	115	162	219	243	232	196	170	144	131	149	167	158	132	106	94	88	97	114	108	81	64	70	65	49	46	51	51	51	53	59	75	94	118	125	136	134
43	41	51	79	107	120	109	98	101	106	102	90	81	100	132	166	206	226	232	221	176	114	109	159	202	200	158	126	106	91	110	135	130	101	82	78	68	54	58	76	87	78	68	51	43	64	85	121	131	115
47	49	51	74	103	126	138	151	165	165	154	139	136	156	175	192	205	229	249	243	197	128	102	155	222	247	223	172	136	125	128	143	144	121	97	84	83	92	120	134	118	80	51	54	54	48	52	72	88	92
47	50	47	56	80	114	145	159	171	158	117	81	82	120	162	182	195	185	173	167	145	107	84	90	114	138	145	138	132	134	157	183	176	151	125	97	79	100	128	141	121	78	75	100	115	100	80	80	91	97
50	50	57	77	99	127	136	129	135	156	148	116	82	81	94	108	118	121	119	127	143	142	123	107	110	139	154	144	127	127	172	203	213	195	155	122	96	77	72	76	70	66	93	140	150	128	98	85	95	134
68	103	125	144	158	171	161	135	138	171	204	221	185	122	73	62	63	62	65	84	96	95	92	88	110	151	171	143	105	100	125	178	178	143	110	79	83	84	66	52	67	88	122	140	130	113	100	97	124	185
77	103	113	128	152	171	183	170	155	148	167	187	168	107	60	50	63	55	50	62	67	54	47	51	65	89	104	90	55	47	83	97	103	97	78	81	97	101	72	70	83	109	136	143	120	100	87	80	95	123
75	107	111	112	126	147	163	178	187	182	183	205	181	120	71	72	80	63	57	85	104	110	111	101	96	117	120	97	77	69	75	88	89	106	119	117	120	99	76	53	66	77	85	75	66	67	77	85	104	120
64	97	107	111	111	99	98	129	159	182	203	213	191	138	91	77	86	89	106	164	225	235	211	162	130	132	150	147	122	120	120	103	95	110	135	133	112	90	76	88	95	102	112	114	95	86	90	121	148	154
36	64	88	98	105	101	119	146	176	184	178	180	171	127	75	62	78	87	100	133	152	162	143	110	89	96	112	119	127	136	132	115	99	102	123	138	134	126	124	119	130	151	169	164	129	80	74	94	128	143
30	46	57	67	74	84	108	134	135	115	85	80	104	95	64	58	95	125	133	125	108	93	99	115	115	118	117	109	108	119	125	109	80	75	95	111	119	108	86	74	84	117	150	157	123	77	45	57	66	78
40	65	76	69	65	77	108	135	154	150	112	94	99	110	100	92	101	115	135	148	134	115	112	115	122	135	152	163	175	182	167	127	85	61	69	93	97	89	79	71	81	107	128	127	114	79	62	55	56	59
48	68	69	70	81	96	114	122	133	142	139	118	130	150	174	166	142	133	155	208	252	264	249	224	185	167	168	180	207	222	196	144	98	93	109	122	136	148	165	171	155	136	113	91	71	70	71	70	69	66
47	65	77	93	123	148	149	121	84	101	130	164	181	227	265	267	249	231	238	261	274	289	282	263	246	236	226	215	208	192	152	103	75	74	88	99	96	92	109	123	123	117	105	81	64	64	76	86	87	80
45	86	111	130	139	142	145	139	137	141	170	174	175	192	230	254	255	250	222	180	160	160	180	211	241	260	236	190	148	120	112	93	71	62	73	86	84	69	67	82	95	114	126	119	96	73	70	81	93	95
47	73	98	120	140	161	199	237	256	267	235	199	170	169	193	204	207	198	172	144	132	140	142	145	164	178	179	146	99	81	87	98	87	77	81	86	70	52	39	47	68	91	115	129	117	81	52	51	71	72
39	51	57	78	109	118	114	122	142	141	123	109	115	132	156	173	170	166	158	147	158	177	174	142	118	128	144	137	96	59	71	114	137	135	126	95	64	42	43	56	72	95	134	173	184	154	110	86	79	74
27	31	38	75	122	147	149	161	180	180	148	131	137	148	175	199	199	189	149	106	82	83	98	99	86	87	108	123	92	64	83	135	182	183	154	122	98	106	109	101	88	93	133	188	223	219	179	157	152	142
29	32	40	71	140	218	284	334	360	326	263	230	227	242	271	279	251	194	134	83	53	63	104	125	113	91	79	71	70	66	84	116	121	122	108	105	125	146	146	130	96	77	94	133	156	143	111	85	94	108
52	69	65	64	93	139	182	215	222	204	187	202	250	299	334	344	299	225	151	115	114	125	142	141	116	109	95	96	108	130	141	124	99	63	45	46	72	99	109	106	109	104	101	109	122	111	68	45	51	61
70	94	99	103	116	136	133	119	103	90	101	121	131	141	163	183	180	145	114	124	149	176	182	137	110	117	128	125	124	143	164	153	117	93	68	74	97	101	72	56	69	75	67	66	80	88	72	54	52	60
47	61	64	84	112	130	125	94	67	75	92	104	107	114	143	174	177	162	140	129	148	177	181	160	133	143	143	111	87	85	109	134	144	153	163	172	178	142	84	47	59	83	82	80	96	118	123	122	121	108
42	58	77	103	137	157	158	147	138	148	164	159	145	137	129	131	125	122	123	140	160	193	212	194	176	164	143	111	65	56	77	103	135	153	160	154	128	93	59	44	54	80	79	63	62	79	102	106	102	91
64	98	127	164	175	176	183	196	221	251	255	235	194	139	82	63	71	83	85	93	142	187	196	175	147	125	108	76	69	93	120	134	131	118	100	99	96	85	84	66	54	53	59	47	32	36	44	50	56	65
91	122	136	147	148	117	124	147	150	164	184	175	154	106	82	110	151	157	137	124	133	173	189	176	154	142	118	95	94	135	166	157	129	111	108	117	131	130	115	78	36	36	47	45	38	34	36	30	35	57
107	137	130	132	119	108	96	96	106	125	149	160	145	131	121	155	188	195	164	132	131	139	154	156	161	159	147	116	121	154	152	107	69	65	74	100	124	136	127	91	56	54	75	91	94	93	82	64	47	38
69	83	102	141	182	173	157	149	159	187	208	194	170	149	136	142	156	167	181	181	170	166	153	145	144	153	143	133	140	154	143	100	61	51	64	77	105	149	166	148	121	113	125	144	154	157	145	126	99	72
46	74	102	148	192	207	196	190	210	220	205	171	135	107	95	105	132	179	215	239	236	192	128	96	97	101	94	83	88	94	93	88	79	87	80	81	106	141	177	190	186	166	143	111	88	75	77	85	97	92
34	44	50	71	101	135	162	196	220	218	198	162	126	98	84	100	146	195	249	272	249	195	132	98	101	107	103	107	104	94	88	88	92	91	99	97	104	142	161	172	176	160	114	69	51	75	87	87	77	97
15	19	20	41	72	102	141	167	172	147	146	140	128	111	112	142	175	218	237	228	201	156	115	98	87	82	90	110	125	125	116	110	102	96	82	71	87	109	131	139	136	131	97	64	86	130	137	90	86	102
19	31	43	59	74	82	87	89	98	93	87	114	127	129	127	134	145	150	154	150	149	154	142	122	102	82	88	119	136	132	110	86	72	65	56	55	76	104	115	97	76	69	63	55	71	112	116	90	80	121
41	73	99	118	113	95	69	74	81	82	94	108	130	132	120	103	99	109	132	171	195	194	168	123	81	66	73	105	136	130	101	82	73	65	46	38	55	72	72	61	51	71	96	105	105	108	103	90	87	88
26	41	55	68	87	96	104	96	110	104	107	136	164	174	165	157	151	152	146	122	115	110	87	59	49	54	73	100	110	102	83	75	84	74	51	43	62	62	65	77	83	116	152	177	182	168	152	132	106	98
16	24	39	59	88	134	157	175	172	155	137	134	153	172	183	204	253	260	201	122	62	64	78	62	50	61	80	102	122	132	136	142	134	115	94	77	67	70	58	59	73	87	105	130	153	171	166	141	105	81
25	51	75	76	90	106	125	132	137	153	157	164	157	153	143	160	210	237	209	131	73	68	85	96	105	122	135	139	164	194	208	193	161	133	116	102	92	71	61	55	88	126	153	157	150	136	125	107	90	72
38	72	89	77	66	90	98	90	79	79	100	120	133	126	126	130	148	163	149	135	110	100	105	116	135	144	126	114	129	173	192	165	119	113	125	127	119	113	82	70	85	137	181	200	186	146	92	63	74	104
47	82	89	63	49	56	89	101	88	74	99	143	156	166	163	152	133	115	129	159	187	201	207	203	182	175	169	157	160	163	151	113	88	82	104	100	84	79	63	49	71	95	126	155	169	155	101	74	94	136
41	63	67	57	53	70	105	151	168	173	184	219	227	193	162	113	92	96	121	155	163	160	154	133	116	122	164	194	189	169	142	114	104	116	105	86	68	53	55	63	76	89	87	87	89	74	55	46	80	121
45	59	56	66	81	104	156	214	249	243	236	222	184	141	95	84	92	124	146	141	123	104	99	99	96	117	131	133	131	102	80	96	122	131	122	104	88	79	67	68	89	92	81	68	62	58	37	40	45	66
52	76	80	78	101	132	168	192	201	197	187	181	158	116	82	58	68	102	133	141	132	129	142	178	197	180	148	123	91	72	82	109	152	169	154	133	112	80	60	66	77	86	78	64	70	84	86	77	66	68
35	40	37	46	67	110	152	170	164	141	141	150	150	121	71	49	65	116	172	185	164	139	143	169	208	210	175	135	122	91	69	103	147	148	122	103	95	82	69	71	100	128	120	95	81	98	111	103	80	77
27	34	44	60	96	132	150	142	113	117	118	131	135	111	85	69	81	131	177	185	166	138	114	132	157	151	132	125	108	84	86	118	135	132	114	108	123	132	121	117	127	149	167	139	109	94	103	108	100	92
43	65	86	116	148	159	146	120	120	123	144	174	189	177	146	138	142	160	187	190	167	143	130	138	178	202	172	129	117	90	75	80	94	89	83	101	136	148	136	106	79	81	94	93	65	56	63	79	85	82
51	63	71	85	91	83	78	93	110	141	155	177	216	224	199	167	155	178	195	196	178	143	119	107	127	134	115	95	93	100	85	86	77	82	105	126	146	150	137	122	90	67	64	65	62	52	65	76	67	59
67	94	110	118	113	88	75	97	146	175	172	176	203	201	167	138	141	169	196	189	157	135	100	65	63	81	72	64	88	98	95	84	110	143	152	142	118	94	91	107	112	98	98	88	85	91	102	97	74	51
53	67	76	98	107	87	58	54	81	128	144	144	166	195	178	156	156	183	210	216	207	183	148	103	84	89	92	92	104	103	75	73	79	101	109	87	58	42	51	78	96	103	87	77	77	94	122	134	118	100
40	53	65	88	109	109	81	49	66	127	165	166	176	179	176	145	119	118	141	157	151	154	140	106	96	103	111	133	158	151	122	89	93	100	89	68	52	44	56	86	112	119	115	91	81	100	123	131	114	93
36	48	62	81	101	107	88	61	70	129	181	179	157	131	84	82	79	78	86	99	121	138	148	141	117	98	106	137	176	178	148	124	115	127	134	115	85	78	81	95	106	113	100	83	89	106	121	114	93	73
51	66	81	109	122	125	118	95	96	130	161	191	189	146	115	108	125	119	122	143	164	197	202	175	127	76	55	95	143	163	150	120	102	106	110	108	104	100	115	121	123	113	82	69	79	102	120	117	98	83
56	67	67	73	92	103	97	98	99	91	101	121	139	137	129	149	158	142	131	147	172	183	193	178	136	98	86	114	154	172	172	149	121	94	81	82	89	110	131	148	145	120	81	61	75	93	99	98	86	69
64	77	79	94	101	98	100	120	147	167	155	146	135	125	146	196	224	226	213	190	157	141	131	128	132	125	127	144	149	168	174	167	146	116	90	79	80	86	99	101	96	81	56	57	74	81	81	81	84	88
47	74	98	122	129	119	144	202	272	285	259	218	159	149	175	207	222	214	201	178	143	127	136	143	149	157	135	105	92	94	115	132	133	120	96	85	80	81	86	79	72	68	58	60	78	93	102	112	119	120
44	66	90	107	97	100	147	241	298	296	242	164	129	119	134	136	137	131	129	127	133	146	148	146	147	126	120	104	76	73	82	104	119	118	116	110	104	99	106	99	91	97	103	107	102	102	103	90	73	68
50	76	99	116	106	90	113	142	176	187	166	150	122	117	115	120	134	146	145	142	138	139	127	96	83	89	90	96	91	90	103	126	144	134	114	98	68	60	57	59	73	99	128	138	128	106	81	56	34	30
30	58	98	142	154	135	100	96	108	144	174	181	179	164	146	146	154	142	117	90	98	93	90	89	106	115	111	87	77	95	129	163	170	157	129	95	56	36	57	67	77	92	102	104	84	64	54	46	38	42
34	64	108	157	176	150	109	68	80	123	174	217	230	220	215	206	188	137	75	57	58	78	85	137	185	200	182	147	137	163	183	184	184	167	141	106	76	77	99	133	161	157	127	91	78	84	90	90	78	73
53	90	125	162	182	169	139	131	130	175	232	255	262	257	248	239	206	156	103	72	89	72	92	122	165	189	185	169	159	146	123	96	86	86	86	81	62	57	76	101	134	137	108	84	79	103	129	133	127	111
67	111	140	177	200	187	170	150	141	170	184	179	182	211	242	252	234	193	169	163	155	139	112	126	140	137	132	123	112	100	80	72	86	107	121	118	100	78	63	87	118	132	119	101	103	121	142	156	147	122
69	110	166	234	279	282	254	211	184	186	190	173	184	213	235	217	166	143	159	183	183	157	135	120	109	112	105	93	80	71	82	90	105	120	135	144	127	88	63	59	73	81	86	95	101	102	101	104	114	116
48	91	145	220	276	281	248	208	172	154	133	168	222	278	306	283	222	162	144	144	132	131	127	127	142	164	169	148	112	113	133	159	165	154	148	152	150	120	85	78	82	91	103	123	138	131	107	90	92	107
46	69	113	166	200	203	192	175	159	124	111	120	161	193	213	214	183	144	116	99	85	83	103	103	110	138	167	156	131	114	133	145	143	138	136	147	157	144	116	104	96	91	86	94	116	131	131	116	104	99
62	91	121	156	186	198	182	161	134	110	89	98	98	116	146	158	158	121	75	56	71	97	111	125	134	153	173	183	159	136	106	86	89	100	110	116	108	85	88	96	112	115	105	95	95	99	99	95	85	73
74	99	101	122	137	147	139	109	84	66	65	67	67	83	105	125	121	99	71	71	85	91	110	118	118	111	102	117	128	117	103	98	107	112	114	116	108	104	106	137	154	165	153	131	119	100	90	90	93	90
71	96	108	114	129	138	141	142	130	109	92	84	96	112	104	95	98	95	93	87	80	71	65	83	96	81	63	62	94	108	101	104	111	113	109	103	108	124	140	139	143	147	134	105	88	88	82	76	69	49
67	98	108	120	129	144	164	181	219	226	200	190	185	163	127	87	69	87	109	122	118	96	87	89	96	93	85	99	111	115	103	102	118	119	97	75	86	122	157	166	168	170	157	143	139	141	145	125	92	70
43	73	81	89	112	130	116	108	136	201	248	268	271	232	157	90	68	74	115	152	168	161	135	110	102	112	109	109	131	123	94	75	86	96	96	87	94	136	160	155	135	119	104	90	91	110	120	113	104	108
40	57	80	112	163	191	174	135	148	198	240	250	218	157	91	72	60	69	73	97	131	160	158	149	138	116	107	105	115	106	66	45	52	89	120	138	152	153	132	104	95	84	67	64	76	106	131	132	131	128
24	49	66	91	126	203	248	251	261	300	318	282	208	120	74	72	95	89	80	76	80	121	165	178	167	145	115	100	94	76	45	28	57	100	145	174	185	174	139	102	85	82	70	53	55	75	95	100	102	110
52	68	82	73	106	171	232	252	251	248	243	217	164	132	105	127	154	164	156	117	89	132	185	218	218	185	147	105	69	47	46	48	62	85	98	92	94	102	92	69	58	62	59	59	53	67	94	105	115	121
61	87	91	95	106	172	230	255	244	210	164	120	106	121	168	206	214	203	168	109	77	104	150	172	167	140	118	99	73	69	73	77	73	73	64	54	48	62	80	77	70	70	85	80	66	64	93	134	157	166
66	77	85	95	105	119	137	162	171	143	117	104	103	138	167	187	191	178	136	103	96	132	150	148	141	126	101	87	78	72	84	87	79	67	64	55	59	77	91	91	80	79	81	84	70	53	64	91	119	138
91	119	134	159	168	152	135	130	140	148	158	187	203	209	199	168	145	135	128	123	136	136	116	104	103	102	105	106	94	93	105	119	119	102	103	107	105	100	94	89	95	103	118	126	115	88	66	59	68	78
73	82	83	110	143	164	169	156	136	147	170	173	173	176	178	165	146	134	126	124	126	136	130	118	106	101	90	77	69	69	80	94	91	81	78	80	75	68	55	58	79	105	122	135	131	105	71	55	49	38
43	48	55	90	144	193	218	201	167	153	159	151	135	124	136	155	175	186	167	149	151	163	198	213	189	142	91	59	55	65	84	98	102	101	103	97	85	69	64	67	76	71	72	73	71	60	49	53	59	58
45	54	84	129	167	196	221	219	177	149	139	134	122	121	124	148	191	219	227	223	213	215	227	233	195	126	75	60	64	75	69	62	85	111	140	147	124	97	89	92	86	70	48	51	52	49	51	58	71	90
38	58	76	107	130	130	127	135	135	123	120	117	113	100	90	108	156	190	195	183	153	118	110	111	98	86	86	102	119	105	69	48	61	108	143	147	112	82	91	116	121	104	95	100	101	96	71	61	62	71
49	67	94	125	154	166	166	181	182	181	186	181	163	128	109	131	180	228	250	252	209	136	91	81	92	129	177	202	188	139	73	56	94	138	165	157	123	94	89	93	84	70	75	100	107	83	60	60	72	96
59	94	122	142	162	173	168	145	145	132	127	138	142	126	92	70	91	137	202	271	283	238	187	143	142	185	234	249	211	143	96	84	119	157	161	146	124	110	109	89	60	52	67	93	101	86	64	65	83	105
57	95	106	114	141	149	126	107	91	83	76	107	149	163	150	125	100	101	131	163	186	178	157	141	128	141	148	144	132	106	80	78	96	96	95	75	70	81	86	94	94	84	81	89	99	104	98	100	89	97
51	72	86	103	114	134	135	116	125	140	159	185	215	227	224	204	182	158	144	149	140	138	145	140	140	134	125	113	99	91	80	68	63	94	113	121	116	110	121	141	161	169	156	135	128	125	118	123	126	118
32	56	75	78	96	112	137	165	199	229	254	272	267	248	220	190	149	134	146	156	170	167	154	130	106	100	93	80	72	77	87	100	146	185	218	224	216	209	197	196	203	201	179	157	137	105	96	114	138	147
32	35	37	49	59	84	120	156	170	167	159	154	159	188	207	209	195	176	170	156	128	114	94	69	47	69	89	86	80	106	145	166	176	173	156	134	127	121	112	105	107	113	118	125	133	125	105	117	140	143
57	60	57	64	82	109	127	135	136	117	83	69	90	134	184	219	236	239	224	184	151	118	93	53	42	73	102	99	95	121	163	186	186	169	153	151	149	137	107	96	110	121	129	142	167	172	163	144	121	123
65	80	87	100	109	125	134	145	150	136	121	92	79	91	98	120	131	132	134	151	148	137	119	99	92	118	137	121	102	123	144	156	155	152	163	175	166	127	90	89	108	128	131	137	141	148	142	119	101	102
45	59	89	119	135	156	182	189	190	203	191	166	133	128	120	109	92	76	96	129	162	177	184	184	182	178	145	112	97	101	115	120	118	118	125	126	118	104	87	87	102	110	117	113	107	92	85	87	88	104
41	75	131	180	203	222	209	169	133	119	128	110	104	113	121	109	94	81	87	138	168	177	186	173	150	139	121	100	103	120	118	110	106	108	114	126	145	160	167	169	157	143	128	119	108	84	66	69	79	96
38	56	76	93	105	115	122	105	90	109	116	97	70	63	61	55	68	86	120	157	187	209	195	157	125	104	105	109	114	120	110	97	102	111	117	120	116	119	126	136	150	149	121	119	115	107	89	71	69	73
48	71	82	82	81	96	107	114	125	129	134	122	97	88	80	94	119	136	140	162	197	225	240	214	187	186	178	164	141	133	101	67	58	77	86	70	59	50	47	54	69	80	82	78	92	84	64	66	70	94
60	90	103	108	104	112	126	143	159	172	181	195	203	189	184	169	166	135	97	83	92	129	151	158	162	164	155	119	95	80	90	79	82	93	96	92	83	86	85	73	68	73	90	115	104	71	63	76	103	131
66	88	101	102	94	83	88	112	142	181	226	242	231	195	135	93	80	81	91	110	136	147	142	126	133	139	131	109	71	81	110	141	162	173	174	171	166	172	170	153	124	119	120	121	115	97	84	100	107	113
77	118	131	143	135	124	120	114	117	137	155	143	118	95	68	53	68	110	166	214	232	219	176	124	96	102	111	95	76	67	91	110	111	101	98	106	106	103	112	120	116	99	101	101	96	96	94	93	77	65
84	118	138	138	129	111	97	122	148	161	152	109	80	103	106	100	116	139	161	185	207	206	159	103	78	78	84	84	67	61	74	79	68	51	63	96	112	110	96	92	83	80	78	78	89	92	95	96	80	65
60	89	96	99	89	88	120	180	231	238	203	138	106	108	113	114	120	125	121	122	133	147	132	104	91	93	95	80	73	72	79	86	88	80	71	85	97	95	85	73	82	79	93	102	106	112	110	125	129	119
73	86	83	78	83	88	114	155	175	163	142	122	114	121	100	71	78	83	79	90	126	161	176	168	160	148	121	89	69	64	84	105	125	129	112	86	78	73	54	51	49	64	82	113	122	94	83	92	113	113
92	122	123	114	104	107	115	132	134	135	141	156	167	170	142	104	78	87	121	154	177	189	162	136	127	121	107	87	66	58	61	85	114	137	136	121	116	108	86	59	54	41	54	79	93	78	49	55	62	61
76	88	85	101	119	128	139	143	138	124	121	132	163	190	189	154	126	122	135	156	163	147	118	87	84	94	92	85	80	66	67	79	98	117	125	135	145	141	121	94	66	51	49	69	85	87	83	72	60	49
54	68	81	118	181	241	286	304	275	223	166	133	118	109	109	98	78	60	66	87	113	131	118	107	107	100	101	115	120	128	128	138	158	166	164	167	177	170	142	110	83	76	96	130	156	150	130	108	86	65
38	60	83	114	165	221	262	274	242	177	144	122	102	82	77	91	95	95	109	142	188	219	208	171	147	147	152	164	186	187	184	188	182	167	164	178	197	196	176	144	114	104	128	177	217	223	196	162	123	89
27	44	54	59	72	105	135	143	114	98	111	149	163	151	143	152	168	177	184	200	206	183	140	106	120	142	165	174	171	172	165	167	172	166	158	166	176	168	158	145	117	96	90	109	133	143	141	130	112	90
35	62	61	45	45	60	83	93	91	80	106	132	130	105	95	94	109	112	121	146	138	124	88	76	107	141	150	155	166	168	177	199	202	183	177	178	174	170	166	154	134	103	82	73	70	68	76	98	107	98
56	77	88	88	93	104	96	98	102	109	125	140	134	115	92	97	109	99	103	122	135	106	72	57	84	98	104	129	158	180	177	158	138	121	125	156	183	188	173	145	125	129	126	107	71	55	50	62	75	75
82	116	126	132	137	135	134	126	135	158	189	211	198	155	114	86	99	121	145	180	163	122	70	49	53	56	62	79	113	136	143	145	138	138	158	182	196	193	168	127	115	129	127	98	84	71	78	86	79	64
91	111	100	94	93	105	116	135	153	169	183	196	187	156	110	83	87	100	118	128	114	83	67	64	90	98	82	71	64	88	113	125	141	144	124	109	127	142	150	142	138	149	142	126	123	146	152	148	121	100
62	74	77	79	90	121	144	150	157	159	162	156	149	166	165	139	122	102	84	70	58	62	84	127	160	168	150	112	92	95	104	111	117	109	91	96	136	187	213	203	174	158	144	130	120	101	89	83	76	67
49	67	68	71	81	92	105	115	134	142	133	118	110	113	138	134	125	108	102	91	78	72	87	99	105	100	86	85	92	106	110	101	92	90	82	100	155	188	189	159	112	96	94	90	86	71	53	51	53	56
33	50	68	70	70	93	96	99	102	101	111	110	92	79	61	57	57	73	92	102	95	84	77	72	63	60	67	77	92	107	99	93	82	69	66	86	118	124	110	84	77	84	84	76	73	73	80	85	89	94
54	76	92	117	133	132	134	121	100	84	77	102	128	119	101	74	66	61	77	86	75	54	49	59	77	100	106	92	71	59	71	79	83	76	59	73	92	83	63	59	75	107	113	101	96	103	111	101	95	92
80	105	113	121	115	101	100	109	114	92	91	119	175	213	210	187	156	129	121	133	137	123	114	122	135	146	142	109	76	67	73	93	99	82	81	87	95	101	81	61	59	68	69	75	93	114	119	101	70	66
63	71	68	76	72	56	53	106	140	147	126	117	147	183	189	188	185	179	192	223	244	236	214	191	149	121	104	84	69	71	86	102	102	95	73	68	64	53	58	53	54	54	62	83	104	117	119	97	93	106
48	60	70	91	97	83	104	139	188	188	153	120	113	137	165	172	178	167	147	136	129	122	108	89	82	84	92	97	89	80	90	102	107	93	80	66	55	82	101	117	121	117	113	120	131	133	125	124	142	175
48	64	68	81	104	126	128	159	174	163	133	90	66	93	108	121	119	109	87	68	58	53	67	81	97	127	141	129	103	75	62	81	97	98	92	89	114	142	170	181	175	149	119	106	92	76	70	93	115	138
60	78	77	75	73	87	111	125	144	148	136	124	128	142	157	154	144	133	123	97	75	75	84	94	111	128	131	113	78	37	41	53	62	59	52	60	74	106	121	119	110	98	79	76	76	62	53	53	70	84
34	48	63	74	79	83	83	97	130	141	167	219	272	305	288	248	202	175	168	156	122	93	94	98	98	103	112	103	74	50	51	78	75	57	44	32	46	68	79	82	79	63	58	61	81	83	65	53	49	66
26	31	53	89	105	99	77	65	82	98	118	162	217	263	267	255	227	194	177	154	124	101	98	87	76	83	88	93	80	56	69	87	108	115	103	82	67	78	91	95	91	78	55	66	87	100	84	49	33	60
43	45	56	84	109	111	84	67	107	135	145	144	153	175	207	227	217	184	146	126	132	135	118	92	79	84	100	100	95	82	82	117	159	185	178	140	126	136	153	171	172	144	114	113	157	178	158	109	74	69
63	70	69	82	89	86	59	66	109	161	185	176	166	179	187	192	183	151	126	141	172	189	171	134	114	123	120	111	110	101	93	108	142	158	139	106	90	93	100	116	129	115	94	114	157	187	180	154	122	102
55	73	87	93	95	91	92	104	164	209	229	222	197	179	177	163	139	110	89	77	79	93	90	91	103	125	124	120	116	103	90	98	128	150	157	156	156	145	115	93	83	83	87	91	119	127	117	109	96	81
44	66	91	119	126	131	152	196	231	251	243	196	156	147	163	182	181	169	139	108	83	66	70	77	107	134	151	155	156	137	108	87	82	89	103	128	157	173	169	147	126	116	100	94	98	105	112	117	109	95
40	67	88	88	94	116	142	175	187	168	147	108	68	66	93	127	158	177	184	172	143	126	97	82	73	102	116	127	127	114	99	82	62	49	52	73	94	120	148	164	173	173	154	111	88	77	71	76	74	57
36	52	69	92	114	140	167	167	136	103	74	48	37	39	60	89	130	165	172	164	135	91	93	79	74	64	72	82	92	108	127	129	120	101	76	64	69	83	102	117	114	121	104	89	93	102	103	95	87	83
27	51	72	83	98	97	92	89	82	65	62	52	56	84	96	128	173	201	212	191	144	126	133	149	123	99	84	96	117	152	181	178	154	126	100	74	66	69	65	47	49	54	65	78	121	157	160	138	110	88
31	40	49	59	64	69	66	76	80	69	58	65	92	103	97	102	123	141	138	137	134	138	165	174	140	100	103	130	171	204	205	170	115	80	72	75	66	54	38	38	41	47	51	66	104	141	137	103	78	83
38	50	47	64	100	128	152	148	113	85	94	119	145	144	121	117	153	144	105	86	87	99	126	126	111	95	104	137	164	184	180	143	98	92	110	114	103	79	69	76	86	93	90	89	103	121	111	83	86	100
54	56	58	92	156	219	232	198	139	131	185	226	208	161	131	127	120	100	99	110	131	156	164	167	156	149	144	135	127	110	111	101	104	114	131	136	128	121	123	142	155	145	135	110	86	76	70	70	75	93
71	75	63	93	170	228	235	189	147	165	242	283	252	224	204	173	136	109	95	121	143	151	150	148	156	168	165	147	121	114	102	97	87	88	84	83	87	100	117	124	128	139	144	126	105	94	87	87	86	81
89	93	71	84	122	151	150	132	103	163	242	293	303	283	265	214	155	122	127	128	118	120	127	122	119	122	127	141	177	189	184	150	124	98	77	65	67	77	99	120	133	142	150	150	133	107	89	77	81	94
86	100	103	121	141	157	159	129	115	117	160	213	243	248	228	204	207	221	231	227	205	179	165	164	154	155	157	186	212	200	158	109	79	81	90	89	85	105	129	154	157	144	133	121	111	95	74	75	78	102
88	115	120	137	153	175	193	183	131	114	114	129	150	136	103	127	143	153	161	181	179	150	146	155	169	181	192	199	202	185	143	98	77	69	66	72	66	56	71	76	71	63	69	83	89	84	74	57	69	83
62	79	101	127	155	178	190	178	170	169	166	176	158	101	82	99	128	112	95	124	138	133	138	165	180	178	144	105	90	98	120	135	132	123	118	96	79	70	55	54	52	66	101	133	154	155	137	109	72	63
75	100	128	174	205	215	206	203	209	212	206	178	139	105	77	106	112	75	68	93	106	97	104	120	141	142	110	72	46	63	120	168	184	167	135	117	101	83	73	74	83	98	109	115	122	135	133	116	86	65
98	146	156	152	139	137	131	125	133	143	135	130	130	127	144	150	126	107	102	139	154	145	142	136	139	155	154	126	98	89	103	113	112	89	67	68	81	86	79	80	98	131	123	88	66	66	77	83	88	89
96	120	122	108	90	103	124	133	144	162	192	204	220	243	256	263	240	183	158	142	135	158	172	176	178	180	180	170	140	119	102	92	78	67	64	75	110	140	129	101	93	90	92	72	60	68	98	126	135	131
76	115	120	105	94	102	114	120	138	165	189	205	203	232	254	267	250	208	151	107	82	81	128	147	149	149	126	87	70	72	89	94	102	96	80	79	109	146	154	127	93	91	90	84	66	68	89	115	126	125
67	101	118	129	121	118	115	125	142	159	167	143	132	138	172	194	203	208	207	176	138	130	126	129	124	113	99	68	42	49	63	74	72	63	63	70	90	116	113	95	82	80	94	95	75	65	77	83	88	104
42	67	87	106	130	147	146	139	131	120	129	134	134	156	177	195	218	253	288	304	297	274	243	173	91	65	79	86	87	81	74	72	85	101	127	169	196	201	171	118	84	73	84	97	96	100	108	111	107	113
20	33	51	80	119	160	181	165	130	98	87	122	122	122	126	137	149	181	212	236	250	251	225	165	106	82	113	143	146	126	81	61	88	108	122	134	177	200	183	139	98	77	75	85	85	80	88	98	105	108
21	34	53	85	132	177	199	199	166	127	132	132	143	130	116	100	94	100	121	150	172	162	144	124	109	129	160	183	196	173	124	103	116	120	93	93	115	159	172	155	120	78	65	61	67	74	70	72	77	77
18	21	24	41	65	107	145	167	187	192	169	153	124	98	80	74	78	83	103	137	151	144	114	105	111	110	116	126	143	146	155	163	183	172	131	90	94	110	122	121	103	82	75	103	135	146	140	126	118	104
19	20	17	15	35	56	81	116	149	175	165	137	116	109	98	95	100	146	161	163	152	123	107	100	108	128	130	126	112	104	125	188	226	217	179	128	99	93	101	108	104	90	92	116	140	138	105	84	75	73
33	40	38	50	73	107	137	162	186	185	166	152	165	188	172	141	145	146	163	146	113	82	79	78	88	110	139	135	113	80	87	110	150	167	147	119	92	82	86	97	88	72	79	99	121	106	70	58	67	68
56	76	86	113	162	217	261	286	280	237	176	153	171	190	211	226	216	225	196	141	86	63	43	63	65	80	87	82	74	66	63	77	97	119	132	129	124	116	111	98	78	72	86	116	126	103	83	86	100	103
53	79	90	116	154	181	194	192	171	139	118	124	131	139	153	175	186	178	160	122	88	49	57	74	106	111	96	93	104	123	129	120	122	128	134	147	152	151	141	115	77	60	92	123	135	122	90	78	84	90
44	55	67	80	86	90	84	80	83	95	124	153	155	139	122	115	107	105	123	128	124	110	86	102	122	123	116	114	139	157	160	142	100	74	87	115	145	163	164	138	96	87	108	133	136	114	94	93	98	113
68	93	97	88	66	56	61	69	76	88	120	162	184	187	178	142	95	96	139	179	190	184	154	158	182	182	153	135	120	111	123	112	85	70	86	128	167	203	222	216	197	180	184	175	143	115	101	105	126	129
97	112	95	74	63	77	120	154	162	154	151	165	182	186	172	143	123	135	182	210	210	171	143	144	160	162	142	108	72	51	52	70	87	112	134	140	142	159	179	186	178	167	159	144	130	120	120	120	109	96
105	108	78	59	67	117	175	222	240	236	231	207	174	148	125	120	136	164	186	184	154	125	101	106	149	161	154	139	109	65	56	66	96	120	113	91	76	92	117	130	127	113	97	87	90	98	106	104	92	79
86	89	66	69	98	135	167	175	175	179	173	158	128	100	84	75	96	144	171	169	153	135	108	99	96	107	123	114	87	74	67	85	97	89	64	57	66	84	103	117	123	121	117	109	93	85	77	71	72	74
51	55	62	86	130	164	173	168	142	137	138	111	86	82	65	74	88	114	165	194	196	188	171	125	97	84	76	74	64	46	52	82	111	117	117	129	145	144	133	132	136	147	149	139	132	122	116	108	101	97
38	38	34	66	101	120	123	112	121	151	175	165	137	106	97	81	69	74	96	128	130	128	109	82	64	55	66	75	74	65	71	118	178	212	205	199	183	162	159	157	164	168	191	192	170	147	119	92	75	75
58	63	48	46	71	96	108	136	180	240	279	276	239	203	153	136	113	86	93	104	99	78	62	57	66	85	104	115	118	106	97	130	168	185	161	112	81	91	102	100	78	96	125	147	145	122	94	73	67	72
74	84	64	64	72	90	125	156	192	234	236	198	163	127	119	133	148	160	174	182	161	136	113	94	95	124	166	195	185	168	167	175	184	177	139	94	73	72	86	66	43	31	57	85	99	105	110	109	93	76
55	83	93	96	96	113	117	118	129	139	132	117	93	74	106	157	194	201	191	177	160	137	141	142	134	137	146	143	123	127	163	194	203	198	173	137	109	98	80	52	37	40	46	50	65	81	92	89	81	73
55	88	108	109	104	127	147	146	132	110	89	75	68	77	104	171	226	237	203	164	127	118	144	184	188	171	145	101	66	76	113	139	135	110	80	75	70	62	55	54	65	77	78	78	81	95	111	118	111	99
49	82	103	104	119	165	217	228	204	153	96	86	101	87	93	112	143	164	151	130	137	153	183	183	152	111	75	53	63	92	125	132	124	95	78	78	91	98	99	98	103	107	102	92	89	105	141	168	170	147
55	80	99	115	137	180	198	188	155	123	109	118	151	157	119	91	103	121	107	104	126	149	170	159	143	128	120	121	120	122	98	78	75	70	66	85	106	122	120	103	84	73	69	58	52	82	127	173	196	182
60	75	84	105	133	155	144	101	72	61	77	125	153	138	98	76	91	113	123	134	152	160	159	164	183	228	244	228	198	143	91	65	65	75	81	90	116	145	162	149	116	87	65	53	54	71	111	131	134	122
51	68	67	77	103	111	94	68	47	69	128	183	202	162	98	78	90	90	100	140	194	223	213	178	187	215	229	207	153	121	120	124	141	143	129	138	150	163	172	173	155	125	103	79	55	62	68	67	66	63
64	93	120	143	160	167	149	121	103	100	129	169	167	124	87	68	58	62	77	128	190	225	208	164	145	175	191	160	114	100	133	167	164	133	97	89	112	134	152	176	196	194	171	133	93	58	51	54	56	58
70	114	131	144	157	153	143	140	127	106	101	102	100	103	103	105	106	93	104	124	137	172	166	125	106	122	136	122	85	75	103	129	138	109	59	50	67	84	100	120	137	145	138	112	83	74	71	77	88	83
66	84	94	99	106	132	147	150	127	140	135	115	84	71	114	134	127	120	122	112	117	130	139	126	113	108	112	102	70	51	62	76	84	77	57	42	56	99	126	146	154	139	119	109	117	125	140	155	154	153
95	118	104	85	83	102	121	115	141	167	202	189	133	101	99	111	90	73	84	118	134	165	172	160	160	176	175	144	102	71	54	69	77	71	44	51	63	95	131	162	166	140	109	86	84	104	109	105	111	123
97	128	116	98	95	117	138	152	149	188	203	190	159	133	143	126	92	63	80	125	167	183	170	154	153	185	211	200	155	99	70	74	87	70	61	53	57	74	93	111	124	113	89	65	57	54	55	63	80	109
65	68	73	115	169	209	212	188	179	172	146	123	129	160	183	183	161	144	144	166	193	198	187	170	170	187	202	185	150	110	80	89	115	113	77	67	56	71	92	115	129	123	108	96	78	66	60	75	110	141
41	50	59	108	167	195	176	140	133	138	126	100	97	123	147	172	190	201	207	215	197	180	177	188	182	162	133	99	77	77	85	115	141	147	126	90	72	84	109	142	172	184	178	154	120	86	69	86	114	128
39	53	60	79	98	104	86	68	67	96	101	84	83	89	97	116	140	155	162	147	122	100	136	169	165	135	96	60	43	47	74	103	127	141	123	97	81	88	92	97	119	134	132	113	94	86	94	113	120	99
38	59	72	74	65	61	67	71	88	97	105	110	108	103	108	123	121	100	82	76	56	70	100	135	123	99	82	64	49	46	75	110	138	154	152	130	128	138	128	112	104	98	84	72	69	85	115	134	127	95
36	62	79	85	82	80	67	74	83	92	94	96	114	139	159	175	162	128	90	58	50	53	86	102	111	111	105	94	70	56	74	102	106	112	125	132	138	142	134	119	100	81	60	45	54	73	85	90	80	68
30	50	78	107	128	127	121	128	142	159	159	160	168	183	204	202	186	146	94	82	94	119	143	164	171	190	203	189	160	129	116	108	95	92	110	121	112	97	81	63	61	60	52	55	71	77	75	78	65	57
23	50	95	151	211	245	238	231	223	204	182	139	97	93	99	112	104	96	108	137	185	214	210	179	157	159	170	183	164	129	102	79	77	101	135	147	132	97	64	42	37	45	57	81	103	94	79	76	82	84
28	51	86	142	207	258	286	282	273	257	207	139	90	81	99	91	75	103	148	186	188	178	173	179	174	164	175	176	167	148	107	62	53	92	135	158	149	131	99	57	36	43	73	110	155	170	171	170	151	126
31	52	76	107	139	151	137	139	157	173	162	135	116	133	145	130	125	170	257	288	248	191	161	164	173	181	197	230	245	231	190	128	102	128	182	212	209	175	136	94	73	79	91	123	146	165	182	193	170	125
46	69	87	92	96	97	89	90	121	152	160	144	118	104	102	107	113	170	230	253	226	175	139	139	151	144	141	146	140	131	114	87	72	91	122	144	131	113	97	91	104	127	151	150	142	124	119	129	123	107
47	75	77	71	76	96	116	123	133	142	156	162	144	108	77	71	92	122	160	182	174	153	118	107	108	95	96	83	72	68	65	56	55	62	80	103	102	80	72	76	105	136	145	141	130	114	101	86	91	104
32	42	52	50	64	91	100	108	107	132	150	167	169	138	106	99	109	124	129	136	147	139	122	101	75	71	71	79	88	101	99	76	47	35	71	104	114	101	84	76	85	101	99	94	97	102	90	73	62	75
31	46	50	62	80	95	103	101	112	128	159	163	151	154	146	146	155	142	129	128	130	138	127	103	88	77	92	96	104	131	142	119	86	75	90	133	143	132	122	113	114	120	130	132	127	118	95	73	69	60
73	86	96	106	126	162	186	184	148	131	120	116	133	158	198	215	199	178	159	154	154	151	143	128	122	131	139	149	162	180	195	187	164	149	159	164	157	150	140	120	100	107	142	183	186	149	101	71	70	57
90	125	119	105	106	134	179	209	208	193	192	171	145	160	182	216	227	222	219	199	159	123	117	117	108	104	111	128	155	189	220	228	213	179	153	133	109	83	74	73	75	89	130	177	185	147	95	70	78	96
82	98	99	90	74	84	118	154	171	190	218	210	156	98	85	98	129	160	180	164	117	92	93	94	82	69	72	97	118	135	152	165	156	135	119	108	92	79	74	90	113	129	133	137	139	123	91	78	104	118
66	86	83	78	73	98	123	143	138	135	161	172	149	110	79	85	95	117	134	122	102	99	126	142	123	108	127	152	151	135	120	109	102	97	105	117	106	91	87	89	97	104	89	76	74	66	53	50	47	78
50	49	56	61	65	78	115	131	135	134	152	174	179	180	181	168	159	156	143	120	92	88	124	135	126	133	167	200	211	200	176	148	121	100	99	105	106	106	100	93	92	107	102	75	55	48	45	43	68	78
24	30	59	95	104	108	86	88	100	113	123	117	120	133	155	168	166	172	170	146	112	91	71	94	110	128	157	176	169	166	181	188	186	166	143	124	105	90	82	76	96	116	111	81	45	31	56	88	104	124
23	36	67	104	113	93	74	73	95	115	115	97	76	84	110	156	189	190	176	170	141	92	84	98	138	176	196	177	146	140	163	201	232	241	218	200	169	133	104	106	128	168	175	126	67	65	91	118	122	118
38	62	92	110	120	127	126	134	140	129	118	124	109	72	105	142	155	143	130	131	128	119	96	103	118	128	129	139	142	144	142	134	127	124	113	101	108	109	111	121	149	164	154	128	97	96	128	126	97	78
41	65	110	151	185	210	228	220	175	122	96	85	81	85	100	150	162	142	120	119	116	112	140	150	132	104	95	123	159	163	134	94	85	77	64	63	69	96	112	127	128	125	122	105	97	114	115	96	60	60
38	73	98	120	116	129	126	120	121	115	99	82	55	44	81	110	126	144	162	167	147	133	126	150	147	121	105	127	161	160	136	125	125	140	121	82	65	67	84	89	102	121	130	139	131	113	120	118	121	124
73	108	153	162	153	129	117	137	165	188	173	123	88	85	104	124	144	173	203	222	205	157	133	123	127	110	84	82	79	72	75	97	140	165	165	136	103	89	82	94	102	116	129	125	102	94	106	143	153	147
67	130	172	198	185	171	169	171	183	169	129	81	68	95	131	153	195	246	285	303	291	242	188	162	144	129	103	74	50	40	49	71	113	171	201	197	165	123	103	84	73	70	68	72	71	61	85	118	132	127
38	65	103	136	167	195	208	234	221	176	128	101	93	96	83	101	127	171	208	243	256	240	225	219	214	190	154	132	109	90	84	74	73	82	117	146	149	139	121	113	99	74	47	47	68	90	117	147	168	168
36	73	105	144	179	207	223	208	182	161	148	148	147	125	116	105	124	140	148	160	174	180	166	161	162	155	161	177	188	181	155	109	67	58	76	108	120	109	126	135	119	87	58	67	87	101	120	126	120	106
31	47	62	88	128	162	168	157	134	111	113	133	153	164	153	136	110	90	75	89	113	133	139	128	111	95	135	189	211	187	143	109	90	77	85	100	96	99	110	124	115	79	47	49	64	63	55	58	70	87
40	49	52	74	108	155	186	188	180	154	120	112	114	120	143	136	107	93	99	86	103	136	157	156	125	109	128	173	173	136	92	69	77	89	102	114	124	130	144	142	119	81	54	64	77	63	65	77	89	112
79	97	91	83	95	123	166	211	225	199	162	113	61	65	87	96	82	76	82	105	117	158	203	218	197	158	155	151	142	115	74	49	68	105	124	129	114	106	107	109	105	88	78	90	111	123	125	118	105	93
93	118	102	76	61	95	159	229	269	246	182	117	80	74	102	114	96	74	76	91	121	153	188	203	186	158	135	118	109	106	93	84	95	127	153	139	98	78	81	93	104	104	99	105	133	150	163	156	127	104
65	79	78	75	83	109	168	236	252	214	168	121	93	123	155	159	150	122	104	106	116	121	126	134	133	135	127	119	124	141	147	142	144	147	136	113	89	77	76	84	91	76	61	62	74	114	148	160	151	139
56	86	114	138	151	160	172	198	212	209	199	193	197	194	179	187	194	186	176	192	216	214	199	183	159	122	106	105	125	136	150	164	159	132	108	105	98	94	85	75	68	66	57	46	60	76	101	118	116	97
73	101	116	137	153	142	125	130	149	181	227	246	221	182	153	154	192	214	212	210	219	210	196	181	144	107	84	94	109	122	128	153	160	133	117	132	153	150	130	118	109	102	100	96	83	77	76	68	72	71
91	118	115	122	139	144	139	154	177	223	272	267	234	183	135	131	139	134	113	103	111	126	145	153	131	94	88	100	111	101	105	132	136	105	90	103	111	106	96	87	99	112	109	92	70	66	53	51	54	56
75	91	86	101	146	193	221	224	216	213	190	152	101	78	80	71	66	89	113	123	131	145	160	155	125	112	123	135	128	115	106	116	122	105	84	97	99	89	80	82	94	108	91	65	59	57	68	75	88	84
42	63	83	120	184	240	269	266	217	190	168	115	91	99	108	92	87	141	191	180	139	120	120	103	97	119	158	175	175	172	167	165	138	113	105	107	119	123	108	96	103	99	85	68	59	76	75	73	80	77
56	84	106	134	148	163	162	131	104	125	165	176	175	173	164	137	118	154	191	178	140	129	133	127	112	131	176	194	182	170	157	125	101	85	103	138	151	141	122	106	106	111	105	107	125	130	113	89	82	79
52	84	112	130	149	157	144	103	78	112	169	202	196	177	155	127	116	128	141	131	130	146	152	131	117	122	142	172	182	174	152	132	105	111	125	139	154	174	172	162	147	120	104	102	123	146	138	111	83	80
74	99	111	123	127	126	104	71	45	73	110	120	134	129	122	133	139	150	144	133	117	106	104	124	143	148	169	184	185	186	183	169	158	134	119	110	111	133	155	154	128	103	90	93	108	129	132	119	103	75
82	102	102	99	93	91	81	69	71	63	54	70	90	122	138	147	171	192	202	192	170	141	115	113	119	108	107	111	121	135	150	153	139	121	100	84	97	126	137	125	102	85	99	122	135	143	144	123	93	78
89	117	121	123	120	110	106	106	108	93	84	89	127	159	180	206	225	241	229	203	186	160	131	111	87	72	82	113	126	134	133	118	121	108	86	85	102	129	147	137	99	78	74	82	93	97	96	90	77	67
54	80	111	150	171	152	125	137	144	136	118	123	120	104	99	111	142	153	154	159	170	178	163	134	106	73	69	80	86	76	64	70	87	104	103	90	97	110	111	101	86	66	58	51	53	62	78	94	113	129
49	72	98	126	139	120	109	122	153	148	143	146	142	131	109	90	75	87	113	152	199	232	231	200	158	115	79	63	53	47	43	67	102	106	90	71	59	51	48	47	51	67	66	67	80	95	110	130	146	147
54	69	68	78	96	112	135	181	200	218	236	254	256	227	180	120	85	93	139	191	222	248	256	233	184	136	108	92	82	60	63	79	98	104	92	72	50	39	48	64	84	102	110	101	92	92	103	116	136	147
66	81	88	111	144	159	163	156	152	165	206	230	210	175	118	65	52	67	98	121	123	125	143	154	155	142	129	122	111	94	66	72	84	97	109	97	76	72	108	161	202	222	209	169	126	85	67	82	98	100
57	73	82	103	117	115	106	97	95	131	173	186	174	133	90	76	92	118	138	144	121	93	109	146	158	157	148	133	119	110	108	109	117	121	122	108	91	103	151	218	262	266	237	186	129	98	82	83	78	75
37	48	60	77	99	114	114	95	77	79	94	107	110	104	83	85	123	149	165	162	116	66	64	93	105	96	84	64	60	80	100	125	137	127	101	91	108	136	179	213	238	231	196	161	133	103	101	100	86	55
49	65	71	76	81	89	92	77	49	39	41	59	83	80	63	66	83	107	124	121	96	75	91	111	114	107	90	75	84	104	138	163	162	125	81	68	91	120	124	138	167	181	199	214	203	184	161	147	119	94
67	100	108	100	97	97	98	86	69	63	73	92	118	124	103	89	96	94	91	114	132	147	148	134	111	90	81	90	100	110	107	103	93	72	51	60	95	108	88	63	83	110	129	147	137	116	122	128	116	93
58	73	67	75	99	123	140	146	161	162	154	151	150	152	146	135	117	81	88	120	180	205	193	160	126	92	70	72	88	84	61	40	42	45	54	85	124	144	107	71	75	96	124	141	138	127	123	119	107	87
50	70	70	74	105	127	130	150	170	196	202	182	165	151	139	143	124	107	113	174	203	219	214	199	169	111	73	80	92	84	59	37	47	78	93	108	143	160	142	99	83	88	102	130	158	159	136	108	94	98
52	68	70	92	134	158	161	158	190	218	241	248	226	193	163	142	144	139	170	192	197	200	211	213	179	123	88	94	125	126	95	66	68	71	66	71	86	107	126	129	120	92	74	86	110	121	126	121	132	157
54	71	85	103	131	143	133	134	160	201	234	248	249	240	203	176	154	171	205	218	208	206	203	187	161	107	63	58	84	113	123	118	111	101	88	86	93	98	102	107	105	95	77	64	56	68	97	133	145	161
53	56	79	117	140	138	115	103	125	146	144	127	119	131	145	138	146	170	182	166	127	116	103	90	95	91	70	64	83	106	135	148	155	159	173	191	192	166	126	90	81	93	99	84	60	52	84	108	119	115
41	53	71	101	122	126	119	119	139	165	159	128	103	111	141	166	184	204	186	125	85	71	77	87	112	128	120	117	121	120	124	146	170	190	198	195	181	153	111	80	82	103	103	84	55	54	80	96	84	80
45	44	54	68	72	73	79	91	123	148	158	157	147	160	183	208	236	250	224	173	106	66	62	71	97	110	119	137	148	139	145	166	192	198	202	201	183	154	123	114	130	135	120	92	64	53	61	80	85	71
30	45	67	87	90	84	72	55	44	69	94	113	140	161	181	206	229	259	259	216	160	109	75	63	80	90	108	141	170	179	178	163	138	123	129	146	155	144	120	106	101	99	97	89	72	57	62	69	65	63
32	48	84	128	150	146	124	78	54	55	80	108	119	127	154	181	215	235	249	256	229	164	98	66	57	69	75	88	96	107	108	88	67	65	88	111	111	104	85	70	70	84	104	120	124	117	111	117	113	103
31	57	104	158	180	180	153	106	67	69	87	95	96	111	146	193	194	208	229	242	226	162	111	87	121	146	157	149	141	133	119	84	55	55	71	70	74	89	98	98	113	134	146	143	132	114	111	125	142	151
40	66	113	159	173	168	150	126	127	140	143	137	126	115	120	119	114	118	153	175	171	141	122	154	200	241	265	259	242	231	199	152	115	90	67	56	57	75	89	94	104	127	139	137	121	103	89	95	106	102
42	66	85	100	111	112	111	124	147	168	174	173	180	179	159	119	77	89	120	148	161	155	151	153	160	161	155	150	146	145	142	129	124	120	106	90	90	97	94	82	79	80	78	68	68	60	58	65	75	73
54	74	80	85	76	69	75	89	111	114	119	160	206	233	212	164	132	106	103	115	137	143	140	138	139	134	137	147	158	153	122	100	99	104	105	99	84	81	87	96	103	94	68	49	34	26	37	52	61	75
51	80	99	112	107	93	104	135	149	155	167	186	208	198	163	143	139	161	169	170	180	171	151	163	162	144	134	149	177	173	165	148	139	125	117	100	79	77	92	116	134	126	89	50	46	64	83	108	116	109
33	50	66	72	58	39	74	131	184	212	223	252	253	222	178	147	196	240	271	273	229	173	152	162	175	145	100	87	87	104	120	147	144	135	126	110	99	111	142	168	182	158	102	68	70	107	141	154	146	126
50	69	77	74	47	43	76	133	160	148	145	150	162	170	144	122	140	198	242	246	203	140	105	123	136	120	82	45	52	56	89	124	147	141	136	116	103	127	165	194	193	170	118	63	63	84	107	109	100	96
58	62	54	54	54	53	88	113	116	110	100	120	161	195	182	131	105	94	109	149	163	149	131	119	111	96	76	75	76	80	77	81	82	91	91	84	87	112	137	146	149	133	108	79	59	62	62	78	92	99
53	67	64	69	83	97	120	137	127	102	92	96	114	142	154	118	77	52	61	114	166	199	199	177	160	148	139	134	132	109	85	72	75	85	95	90	82	80	87	91	95	105	108	108	95	81	96	123	145	142
49	70	94	118	120	136	160	176	171	146	120	100	99	121	132	129	110	78	59	60	91	110	128	129	128	131	131	132	127	107	89	86	79	80	89	93	89	77	56	47	56	83	115	147	163	160	151	159	183	183
35	78	114	133	141	132	142	155	153	149	139	124	107	95	106	126	130	125	96	90	84	98	101	103	111	111	104	105	101	83	77	76	74	86	120	157	170	153	118	80	63	71	107	132	148	143	129	119	129	169
64	101	126	134	125	125	126	131	147	161	163	147	120	93	83	103	136	156	169	170	208	221	219	203	178	152	128	114	103	87	72	67	70	88	123	163	177	160	146	127	107	98	84	87	108	128	128	110	110	131
77	109	108	88	68	76	105	139	158	163	151	153	138	110	120	144	164	164	135	137	165	192	199	183	156	126	101	84	84	89	102	112	96	95	126	158	157	145	149	166	150	111	87	65	79	111	140	156	150	150
73	94	97	87	85	109	144	162	160	129	107	101	104	110	127	157	152	126	99	79	102	114	109	98	86	81	67	61	62	96	132	132	109	100	118	143	131	95	87	93	91	82	65	56	63	80	113	145	156	149
33	51	74	99	118	147	167	167	146	107	92	119	129	132	159	147	109	79	77	92	98	89	81	82	78	74	74	71	87	105	110	100	85	89	118	132	115	92	81	82	78	77	79	68	62	61	77	109	119	95
24	37	68	90	104	116	123	124	111	93	85	101	115	126	127	113	88	93	118	129	123	103	102	106	106	103	98	103	101	92	81	68	88	123	143	142	115	82	57	60	82	94	102	101	93	81	72	63	60	58
15	29	41	47	52	71	87	94	110	93	89	102	107	109	107	87	74	86	93	83	74	80	97	105	86	73	103	127	129	116	87	76	97	143	177	181	176	138	101	99	129	160	168	167	164	140	100	73	79	94
49	58	53	40	46	67	75	83	87	100	110	131	166	174	140	112	106	110	117	98	81	101	132	136	106	99	127	166	179	177	151	119	107	90	99	118	132	135	129	142	149	139	120	113	121	118	96	73	85	125
85	130	123	101	93	101	120	129	157	180	195	223	240	227	187	139	104	113	136	131	107	97	118	132	132	133	154	160	154	161	160	132	96	77	62	70	92	105	119	134	135	125	103	92	99	103	85	57	57	86
98	154	185	184	158	145	127	120	136	166	189	197	201	184	151	111	91	104	158	199	196	187	173	162	149	156	169	153	141	136	140	143	128	93	87	92	92	75	72	76	86	108	125	119	109	105	99	73	62	84
52	101	133	146	142	126	122	115	103	104	123	144	141	117	103	110	110	128	167	201	211	195	165	132	115	124	127	138	111	94	88	98	116	120	117	124	138	140	131	120	110	121	137	116	88	79	81	70	50	49
27	51	77	103	120	146	174	178	153	135	136	147	140	102	85	90	101	105	113	126	130	115	92	77	67	59	78	92	100	77	82	103	125	125	110	124	148	172	182	158	121	103	98	98	88	99	119	114	94	74
17	43	79	125	168	195	207	212	213	202	194	189	163	115	76	72	81	87	101	145	173	163	127	85	51	45	53	83	83	69	56	69	79	74	74	80	130	173	189	169	125	89	77	80	102	123	133	128	118	103
23	49	86	128	159	158	129	121	133	157	168	151	142	134	125	120	122	132	171	216	255	246	183	119	66	53	75	100	97	74	70	66	66	66	56	68	79	110	124	124	127	114	99	95	109	128	119	112	117	124
23	39	48	72	86	74	56	57	107	167	200	206	196	184	154	118	105	92	84	106	122	126	112	85	72	75	90	99	100	105	101	93	78	68	73	61	65	71	84	102	120	128	100	76	95	123	135	129	130	131
31	39	46	55	74	77	65	79	115	175	221	219	191	155	125	118	114	108	98	81	82	93	95	121	139	134	122	105	90	82	84	82	73	65	62	69	67	66	74	88	103	103	87	72	84	132	135	115	93	86
47	64	57	61	73	89	93	99	127	165	190	189	166	146	136	140	156	169	161	150	143	135	133	143	160	168	153	122	106	91	81	76	71	74	78	84	87	88	91	100	107	109	98	78	82	83	84	69	54	46
68	104	103	90	85	89	96	97	112	150	174	175	149	142	131	119	119	134	153	161	169	178	170	156	136	115	91	78	73	86	78	66	69	70	68	79	96	95	85	86	86	79	78	91	94	107	100	90	73	58
62	91	97	84	72	76	80	74	74	85	94	96	116	115	113	86	69	82	100	120	145	180	197	168	129	108	87	65	69	59	56	54	60	72	72	83	104	118	116	108	94	66	52	56	72	91	118	124	104	74
60	83	81	67	61	80	113	126	119	110	99	104	113	139	114	79	55	80	131	170	195	203	189	139	85	67	69	78	76	81	77	81	85	83	81	82	92	92	82	76	66	61	51	50	47	75	102	110	95	80
72	98	97	89	86	115	151	171	172	156	131	138	142	146	137	112	99	141	203	230	207	181	157	114	82	68	56	57	70	83	112	128	117	94	79	105	116	107	107	97	88	80	79	68	60	69	87	83	69	58
83	125	138	138	147	166	178	179	160	128	104	78	83	113	127	121	111	123	159	148	127	113	119	119	109	92	71	56	58	80	100	130	123	82	65	87	93	91	92	117	132	132	121	104	95	117	128	120	95	74
59	85	102	121	135	149	167	171	161	129	92	78	80	114	158	168	149	138	119	109	106	122	129	133	134	114	80	66	65	58	60	73	89	72	60	83	95	74	74	86	97	87	72	60	55	75	92	101	103	93
55	87	112	137	162	177	186	191	177	160	149	153	168	198	197	178	167	167	161	141	143	125	98	93	107	103	94	78	71	64	50	59	70	60	40	53	62	63	59	62	53	46	39	31	33	46	75	105	132	155
75	103	126	161	192	250	297	311	292	259	233	234	250	246	207	149	123	135	141	131	111	81	54	58	83	102	96	93	84	95	99	102	105	93	76	69	66	64	63	55	48	38	46	47	39	61	89	124	154	169
84	107	100	94	113	173	249	280	260	211	176	167	184	216	211	177	160	163	162	143	120	105	99	109	132	136	126	96	79	86	120	145	156	151	135	132	130	124	112	91	70	67	58	49	51	66	87	100	106	96
85	115	113	81	61	85	137	180	185	169	143	127	124	125	131	131	141	147	141	132	133	130	130	141	146	142	126	103	82	99	124	145	158	157	153	161	173	166	142	96	64	65	78	78	79	87	89	93	88	75
43	63	84	100	93	105	119	123	124	120	125	136	136	140	129	118	125	118	92	78	69	67	81	89	93	95	90	86	83	88	102	119	128	119	121	125	126	127	114	91	83	98	114	116	98	77	66	62	63	60
32	60	100	141	173	182	174	147	106	87	99	123	152	184	205	203	181	133	83	55	58	66	76	98	97	84	70	62	53	49	53	64	61	75	84	98	99	101	108	106	103	112	113	94	74	56	55	70	78	82
51	64	89	111	130	153	179	177	149	121	115	131	133	159	204	233	222	177	134	110	104	125	138	128	102	69	72	72	82	92	92	76	65	58	103	127	122	102	93	81	74	71	72	66	65	65	72	77	78	97
50	78	99	123	138	161	178	173	141	115	122	123	107	100	116	135	148	154	141	117	107	114	135	125	96	95	97	117	133	144	150	135	94	91	107	117	99	85	91	87	72	60	42	44	58	79	87	79	73	88
53	94	147	183	197	190	183	174	161	161	160	147	109	107	105	109	130	144	143	114	76	103	113	121	125	130	149	141	125	118	126	142	150	145	143	130	104	88	102	117	106	77	47	29	46	74	100	117	113	111
36	77	120	150	156	148	138	140	191	230	218	149	107	111	144	178	198	190	150	98	67	57	76	81	89	103	110	100	104	113	129	147	144	116	94	87	85	81	75	72	86	89	79	70	72	90	109	118	107	91
41	76	114	152	172	162	134	136	166	217	225	179	130	137	163	187	204	198	169	142	111	106	95	91	98	109	98	93	99	123	159	165	141	105	77	94	126	126	102	88	105	134	145	144	131	123	118	101	88	92
52	73	91	122	169	194	183	146	160	171	164	133	91	79	91	107	120	135	161	179	183	166	132	103	92	88	102	82	68	71	83	97	93	75	71	84	112	133	130	124	138	161	175	163	146	140	123	98	82	98
54	69	57	76	102	125	126	116	97	102	121	108	73	79	113	134	141	164	184	202	199	174	137	99	74	71	65	75	64	44	43	64	95	107	98	90	85	90	94	97	111	136	152	143	125	119	108	82	68	69
69	85	81	75	98	135	158	133	94	68	88	88	77	94	134	145	137	127	158	182	174	147	137	139	127	98	98	107	112	95	81	88	109	139	147	128	123	127	127	117	105	108	112	98	95	109	115	107	89	74
84	129	132	134	152	183	195	156	109	85	99	116	98	112	125	139	124	121	127	148	143	125	126	138	147	139	139	157	172	163	126	90	83	88	93	95	103	138	174	182	169	144	113	84	77	97	122	138	140	120
43	65	76	96	114	126	111	108	122	147	175	156	117	86	96	124	161	162	168	165	136	102	95	98	87	98	127	140	141	133	114	92	76	87	98	82	78	100	133	164	164	143	114	83	72	90	122	152	161	138
19	34	50	66	79	74	75	96	150	178	169	144	114	99	99	147	189	232	241	206	156	121	109	94	74	83	104	118	123	131	143	143	127	111	109	89	55	53	79	92	88	81	69	58	63	98	152	192	196	170
35	51	79	90	90	91	100	135	152	140	132	150	175	177	162	139	135	141	135	113	80	70	97	101	73	60	81	92	97	120	139	135	111	94	97	87	66	73	95	104	96	87	84	70	66	84	116	140	155	145
43	73	92	116	119	121	150	185	193	163	130	133	156	207	223	205	163	125	102	86	78	98	119	132	115	104	95	83	83	79	77	81	69	63	94	107	95	100	112	119	124	137	138	131	117	106	99	102	107	105
59	88	117	121	107	97	104	157	217	233	204	154	134	141	179	207	180	146	134	146	157	153	152	141	132	108	94	89	88	99	97	81	63	57	70	88	90	93	99	113	132	150	169	167	164	146	121	114	108	93
35	59	80	96	93	71	81	129	189	239	259	220	148	125	128	134	125	106	111	140	171	196	189	167	126	95	94	118	156	171	163	137	98	62	54	57	66	60	57	69	90	109	123	137	130	105	74	55	60	71
31	64	100	118	116	126	144	174	218	262	289	267	202	142	120	118	100	87	94	129	183	232	246	219	181	146	150	182	207	211	189	159	130	99	80	70	62	63	65	74	94	123	145	149	147	116	72	61	69	82
38	68	90	97	119	128	122	127	136	164	180	163	142	135	154	169	167	146	118	110	130	161	164	159	156	145	153	160	159	138	106	94	90	97	99	101	104	91	101	125	144	143	136	132	127	111	88	84	103	100
59	84	80	84	103	114	110	123	143	154	156	119	75	91	119	152	185	190	154	117	109	110	102	93	100	114	115	122	120	101	80	77	86	91	105	104	79	61	77	115	126	109	90	83	88	76	68	80	98	97
69	102	109	96	112	108	94	101	111	118	106	89	84	87	109	131	159	172	156	160	164	150	121	121	131	124	119	125	131	124	109	110	118	120	132	123	88	58	61	79	83	70	59	63	70	72	75	88	103	105
48	69	69	73	99	126	130	136	106	66	77	89	113	164	185	171	146	116	137	187	212	197	171	155	159	140	140	155	175	165	149	137	127	120	112	107	108	95	76	56	40	46	68	79	81	81	98	109	100	84
33	50	58	73	111	139	156	147	115	84	61	68	103	158	192	171	119	81	113	195	244	238	195	157	113	82	82	106	104	97	96	135	165	167	159	134	118	111	91	65	51	83	110	112	96	101	126	144	137	118
34	61	101	133	162	174	165	159	153	127	96	81	97	152	193	173	107	57	70	119	142	157	147	108	67	55	89	116	106	79	88	114	164	196	187	170	135	96	72	55	61	84	110	111	124	139	166	187	175	153
51	91	124	148	149	140	138	142	156	162	150	136	158	194	212	198	153	111	105	105	135	166	169	141	105	102	128	154	171	162	137	119	95	94	113	107	88	57	47	54	58	79	94	112	126	148	156	143	134	127
46	76	93	92	83	70	64	80	124	167	190	225	249	263	274	272	257	224	166	125	113	144	151	121	96	83	100	114	128	149	150	119	94	87	83	93	88	70	61	62	61	74	80	86	105	120	125	133	136	134
41	70	86	99	97	78	69	68	89	112	135	155	185	202	195	191	198	193	175	151	168	184	163	117	119	153	155	141	142	150	161	160	139	122	105	87	77	76	71	61	69	84	99	101	96	91	94	104	118	117
53	88	110	113	98	81	80	102	131	147	154	185	213	213	169	151	169	214	254	284	296	271	183	121	122	169	204	203	185	172	160	141	119	97	69	46	46	57	72	81	88	102	94	75	63	54	52	65	81	90
43	80	94	95	86	105	146	185	211	222	224	209	188	168	149	159	218	270	288	276	236	190	140	85	91	115	135	144	148	140	124	106	80	64	56	50	56	78	100	119	130	124	98	90	92	93	93	92	88	78
50	81	97	84	71	93	131	148	154	155	174	166	148	150	166	196	231	270	265	222	177	149	163	175	159	129	111	109	119	136	143	129	111	100	107	111	116	130	159	166	154	128	106	104	121	121	114	99	82	76
42	75	94	94	96	123	152	159	137	136	157	185	194	201	189	159	162	204	239	228	191	174	183	194	175	137	106	105	129	148	153	142	117	112	116	113	100	98	109	121	117	108	109	139	157	154	143	129	117	114
54	92	125	158	167	174	179	188	181	149	141	146	152	179	177	143	132	165	184	178	152	128	137	142	135	123	124	139	160	170	160	136	108	92	94	91	91	86	81	76	67	63	79	105	116	106	89	78	75	83
60	80	102	119	113	89	75	97	123	123	107	79	88	116	159	174	169	165	134	108	107	117	122	118	103	93	84	85	87	79	82	92	82	64	51	47	58	70	71	67	70	74	84	102	103	87	73	64	68	82
66	89	91	94	85	65	51	62	73	75	73	83	86	124	163	184	188	157	116	84	113	133	125	106	104	111	117	112	88	82	88	92	87	84	66	43	54	80	82	84	103	114	122	135	137	124	115	113	114	122
45	53	65	79	92	114	131	139	131	125	157	204	253	284	285	264	237	188	110	84	93	107	90	72	77	108	127	119	112	120	131	124	106	81	72	59	60	67	58	64	100	140	161	167	156	129	115	121	128	136
54	65	72	87	105	134	159	169	157	144	177	227	253	248	211	165	151	131	109	97	116	109	79	52	55	70	89	96	111	149	169	148	101	79	73	75	87	98	88	84	117	144	143	140	110	71	74	98	128	147
55	78	92	115	158	207	231	224	184	140	133	139	150	154	123	116	131	136	141	150	154	148	132	112	96	89	78	65	63	89	107	99	76	47	52	71	98	126	134	147	158	147	129	101	78	67	84	126	151	166
45	55	64	91	131	178	206	207	174	132	127	133	137	152	157	140	134	112	108	129	151	170	187	181	162	142	109	68	46	41	66	85	75	66	66	79	86	82	98	110	124	128	105	95	93	104	135	162	171	160
34	61	83	101	129	168	189	182	157	122	98	114	142	167	160	144	106	64	49	71	92	113	136	140	120	93	80	75	62	60	76	97	95	82	84	86	77	84	106	124	122	107	110	110	115	123	132	143	146	129
43	73	101	129	161	188	202	196	160	110	106	125	157	175	207	217	191	142	121	121	124	128	143	145	127	111	108	111	103	82	82	89	95	105	122	129	118	110	123	127	104	95	105	128	165	169	154	139	125	105
32	46	51	72	107	153	181	177	166	163	165	193	196	194	215	260	273	255	258	283	275	233	197	170	145	164	189	195	170	134	107	82	73	103	143	164	155	135	165	165	141	108	101	125	146	165	151	131	126	126
43	45	36	49	89	136	173	180	172	179	202	228	240	225	229	225	195	183	200	234	249	220	168	114	98	116	154	162	136	107	88	75	73	94	126	140	117	123	145	173	169	145	129	123	143	132	112	94	103	128
75	95	100	117	146	181	211	248	241	216	186	161	162	178	185	183	175	175	194	203	186	193	198	183	145	123	99	86	69	66	74	69	81	97	116	119	119	114	135	134	109	101	106	117	112	94	73	66	64	63
105	155	169	178	167	145	153	183	241	264	249	219	198	185	166	153	140	142	139	117	127	175	238	270	243	174	116	82	60	45	52	70	89	117	146	178	201	205	168	108	86	94	106	108	99	85	74	86	91	68
69	115	159	188	190	159	114	116	126	162	189	177	152	127	116	106	99	95	98	102	102	139	181	193	181	159	140	125	100	78	70	79	112	126	124	133	151	151	122	91	79	103	114	105	94	70	76	99	112	92
40	87	137	181	198	188	153	112	101	116	145	170	167	143	121	116	93	69	74	96	116	121	109	102	102	107	114	122	113	101	105	123	133	134	124	92	85	91	83	76	79	92	91	82	84	94	100	132	146	122
40	74	108	128	135	138	149	171	176	164	156	144	135	145	161	174	159	121	103	118	128	124	116	103	94	91	96	105	118	121	115	102	91	79	71	65	51	65	91	95	87	92	87	73	62	57	67	97	117	124
46	69	81	80	71	61	91	157	213	220	197	181	178	191	226	245	233	210	194	187	190	185	173	154	121	80	53	60	68	72	83	88	74	65	69	61	72	88	112	122	108	98	99	87	66	45	43	58	97	122
41	50	50	48	42	54	83	134	175	189	182	169	159	156	165	179	196	197	189	178	152	139	136	141	123	92	75	72	87	108	123	137	149	141	130	123	124	163	190	188	157	129	102	78	50	50	53	72	94	113
38	48	43	36	45	70	97	116	124	124	131	139	128	103	91	107	133	149	134	106	96	88	105	124	126	114	93	72	78	91	98	98	108	125	114	87	93	128	169	181	163	131	93	65	46	52	92	105	104	89
41	60	72	73	81	100	117	118	114	117	131	166	178	149	113	99	125	141	135	117	109	132	146	166	174	164	138	95	65	69	83	78	80	91	92	73	70	103	134	144	126	97	79	55	41	64	94	108	91	86
32	64	98	137	177	218	234	218	169	106	77	96	115	97	74	75	101	143	147	128	125	148	182	202	206	213	194	137	90	68	66	72	67	69	88	101	106	121	128	112	97	80	73	67	50	55	79	78	69	77
26	47	82	138	207	259	279	265	226	152	106	124	141	122	103	101	121	140	131	93	87	104	113	132	138	134	124	114	100	82	91	92	85	88	111	131	143	151	151	135	97	86	71	53	45	59	78	69	51	61
26	39	64	104	142	165	164	168	147	136	152	198	206	174	172	173	174	168	136	97	70	79	97	111	118	97	72	59	64	71	83	112	128	134	139	127	103	95	103	110	115	101	92	70	59	70	79	72	55	55
38	61	88	120	136	130	125	130	140	119	130	153	144	139	162	207	233	240	207	145	117	113	119	146	138	105	77	71	68	58	59	65	72	83	100	104	95	95	109	112	102	92	80	70	75	89	104	112	121	125
37	66	107	133	127	117	119	133	139	131	111	102	103	102	125	121	114	139	147	149	145	159	171	157	126	107	96	97	91	76	62	65	77	95	112	122	121	113	98	83	62	56	67	95	118	132	138	143	144	133
46	71	101	124	123	98	83	100	132	146	154	170	170	180	171	109	63	51	73	98	139	167	166	139	96	59	67	66	62	48	72	93	114	124	117	105	98	89	72	48	36	52	85	111	116	99	91	81	80	86
54	81	90	87	97	98	92	91	118	158	183	177	158	121	104	79	47	44	49	74	106	133	147	132	97	81	71	69	46	49	68	104	129	146	138	124	127	124	100	78	72	75	90	103	98	97	100	112	122	130
54	70	68	76	95	134	167	159	143	138	147	158	130	103	87	74	70	77	79	85	86	78	79	102	118	119	114	87	66	49	77	106	139	167	167	148	128	117	105	95	92	98	95	93	106	120	132	129	119	104
49	66	54	40	59	89	118	130	124	133	164	193	213	193	153	101	76	84	99	107	98	79	87	103	132	146	128	99	73	62	66	67	92	119	126	108	90	82	80	88	94	79	56	48	67	89	100	95	97	114
44	55	52	50	57	73	122	147	142	129	146	170	184	167	120	98	110	122	122	103	73	79	81	97	109	111	98	88	87	75	47	55	85	123	137	127	105	88	83	104	111	93	55	42	79	115	106	89	76	73
66	74	68	68	57	61	87	120	109	97	109	142	153	124	106	122	159	177	155	112	94	107	138	165	181	175	149	112	94	73	59	66	119	159	174	158	120	83	77	95	116	103	72	61	96	139	146	117	88	74
87	101	93	92	77	54	69	94	103	78	76	93	95	84	71	94	140	158	150	128	109	121	129	123	133	132	114	81	58	56	50	81	114	137	136	122	115	107	106	124	136	133	100	79	97	114	112	95	77	74
90	86	81	100	108	91	75	92	130	151	157	164	163	147	117	91	97	146	171	165	155	153	139	139	119	108	92	59	52	62	72	84	105	103	95	95	105	143	173	186	184	169	139	105	102	122	130	116	100	94
73	63	65	97	115	102	82	105	174	230	260	272	256	223	177	113	109	148	201	219	206	188	169	149	139	125	114	107	114	132	130	130	128	116	100	86	91	118	158	172	165	138	96	85	104	131	143	127	100	98
74	80	88	120	140	132	114	147	199	228	219	188	170	173	175	155	129	129	146	168	171	150	113	91	91	106	132	145	153	146	118	91	84	87	85	81	73	93	135	161	150	111	78	75	96	128	139	129	113	103
69	87	105	132	144	139	148	166	194	185	140	115	119	153	181	173	139	114	138	181	206	204	179	154	154	176	201	212	195	169	135	105	98	86	109	123	120	126	149	165	149	118	88	70	67	66	69	64	60	61
44	67	101	134	168	191	191	199	192	173	140	117	145	190	201	162	116	96	129	179	201	208	201	183	172	163	157	154	149	140	128	112	95	96	92	105	119	124	126	122	136	139	137	132	113	98	75	56	54	75
58	86	118	168	194	189	166	136	118	109	91	81	105	140	153	144	127	124	147	170	178	184	183	155	122	120	130	151	161	155	136	111	100	92	86	70	73	86	83	90	107	140	155	155	154	140	120	101	88	84
76	94	99	114	124	118	112	119	133	152	152	143	149	175	198	199	194	182	165	162	174	187	182	138	97	97	133	161	174	170	146	120	110	102	82	56	61	89	115	121	136	140	130	124	122	114	105	94	99	112
83	102	100	112	127	134	152	185	212	225	217	190	167	160	164	164	162	162	156	160	176	202	194	149	109	97	89	86	83	90	114	138	148	155	130	88	70	85	110	119	115	96	83	83	88	85	74	77	94	123
72	95	111	136	165	192	211	213	229	244	241	223	198	171	152	119	88	80	79	95	109	112	112	114	115	122	122	112	109	126	148	178	205	190	144	93	71	78	93	106	104	98	94	107	124	123	112	103	114	130
78	97	90	94	106	120	126	139	161	191	206	211	208	205	182	146	109	83	80	91	111	113	93	104	135	151	158	176	192	209	224	223	201	169	120	83	83	106	127	138	145	136	121	112	116	118	110	114	137	157
66	75	75	80	92	117	123	123	139	165	176	183	191	179	163	139	119	103	89	102	101	87	74	89	131	162	187	201	200	190	158	114	93	83	72	73	102	129	145	156	163	159	146	132	116	102	88	101	138	173
75	88	84	85	84	80	84	88	135	208	276	316	304	250	177	120	92	88	89	111	139	133	105	108	138	178	216	239	226	188	144	106	81	80	81	79	88	99	105	102	85	78	92	99	95	78	70	94	147	180
80	100	94	91	88	96	88	96	126	179	226	246	233	185	122	81	64	66	94	128	160	177	150	114	110	120	135	150	154	150	154	159	168	156	132	110	95	95	90	85	72	72	104	140	145	125	97	92	104	113
55	60	50	48	58	64	62	56	78	101	113	129	126	84	50	57	83	119	140	167	196	192	169	132	95	71	58	64	69	72	84	119	135	135	133	134	137	115	95	79	68	70	96	131	146	134	119	100	83	60
39	46	52	73	91	93	87	88	108	136	169	181	155	102	79	106	152	182	210	240	250	255	231	184	138	81	55	62	73	60	47	46	61	62	76	107	124	134	122	114	106	89	84	89	92	110	128	138	132	112
38	60	85	113	126	140	131	113	116	124	148	173	161	119	94	116	120	119	165	221	254	237	197	156	117	91	77	94	119	120	87	60	42	46	52	70	105	126	142	134	115	75	42	45	62	89	129	164	175	156
50	85	125	170	202	194	186	177	150	130	146	174	176	160	146	120	84	81	124	199	227	212	174	141	128	109	90	89	111	135	130	99	77	55	45	44	51	78	86	83	66	44	26	30	40	51	78	94	114	113
68	107	142	183	199	188	174	174	185	161	142	153	168	171	155	120	73	52	101	146	177	185	170	154	135	109	74	48	88	129	140	125	92	72	52	52	81	100	103	88	81	68	56	58	60	61	58	79	96	110
83	111	126	151	163	150	146	172	179	154	126	126	169	203	208	160	88	60	76	115	135	156	167	163	146	107	59	61	104	166	186	171	157	141	130	129	144	162	142	105	85	74	65	78	96	109	123	122	130	124
96	116	109	116	126	127	143	160	161	140	112	117	156	219	248	231	168	108	101	103	120	134	149	160	146	112	78	57	87	115	109	100	100	106	103	93	114	139	138	118	91	79	83	93	122	153	157	169	158	134
73	90	89	89	87	101	124	136	129	116	122	130	157	195	239	251	222	169	137	130	125	139	161	179	187	172	147	118	97	100	100	84	84	91	84	79	90	109	107	92	80	88	108	118	133	122	108	104	108	100
54	69	82	88	88	93	111	113	94	102	131	189	233	255	237	215	173	136	133	139	144	139	128	129	131	132	123	91	70	84	104	98	77	67	76	97	116	120	111	94	76	76	81	77	66	66	59	75	86	73
44	73	89	103	114	128	130	108	82	65	92	136	189	237	242	206	170	133	144	154	136	102	97	110	124	126	120	102	86	101	115	104	73	42	41	71	112	133	136	132	119	101	84	59	55	58	73	99	106	96
41	42	52	73	93	109	105	91	85	83	77	80	116	146	157	148	109	96	115	130	117	106	108	135	141	124	112	111	125	137	139	128	105	77	61	78	100	124	142	158	162	158	147	133	123	117	125	146	161	149
46	59	62	73	84	89	89	83	93	117	123	128	129	145	132	128	137	130	146	153	143	137	161	176	168	142	118	111	109	97	93	107	110	99	84	90	93	84	93	132	175	195	188	167	148	113	92	108	131	133
99	120	129	132	117	103	95	102	117	132	142	139	146	124	115	138	180	207	202	158	120	104	99	108	113	107	91	83	84	89	100	115	114	88	73	74	77	69	65	95	134	149	135	120	102	93	104	130	157	155
100	137	137	132	135	149	166	176	182	197	190	173	147	133	118	121	149	170	167	141	109	97	111	101	81	78	82	94	117	137	149	154	134	106	82	90	108	110	105	117	137	138	130	135	153	166	174	191	203	204
73	77	84	90	105	139	153	149	143	156	192	180	139	124	119	122	135	150	145	119	90	96	104	94	74	71	99	113	104	111	117	107	105	113	121	141	168	185	179	165	137	122	123	146	175	172	154	135	128	130
62	77	72	60	74	115	157	158	136	145	149	138	130	133	163	171	156	123	89	64	75	107	143	135	92	78	79	77	74	92	136	158	162	161	161	157	154	140	114	92	81	82	99	133	145	126	104	89	94	109
45	59	59	50	54	100	154	206	225	212	193	162	146	183	215	214	177	115	68	73	103	139	157	141	94	74	69	53	43	71	94	103	100	90	88	104	102	91	92	88	81	88	95	99	89	75	75	90	108	117
57	82	105	104	90	85	107	145	174	179	169	148	144	153	177	217	209	159	115	101	123	149	148	118	99	82	86	90	71	76	95	110	107	87	78	77	78	83	93	97	104	103	99	98	89	78	94	117	123	116
64	107	138	148	139	120	95	90	79	91	112	125	120	107	127	177	218	197	147	126	134	155	158	148	127	139	138	113	103	93	111	140	156	144	115	94	69	55	57	63	71	97	114	116	102	81	77	87	94	85
42	71	106	136	147	141	125	101	88	82	113	124	111	91	77	101	126	110	90	92	109	120	132	134	141	142	145	150	130	120	113	104	103	108	110	90	67	54	51	53	71	85	100	110	98	72	61	72	88	98
25	40	64	95	129	152	165	184	195	195	168	145	141	144	145	151	139	105	78	87	96	110	132	158	176	168	144	138	148	143	110	74	60	83	94	95	106	109	112	108	101	95	92	102	110	104	93	88	84	101
28	40	59	77	96	124	155	199	234	224	180	128	121	140	166	176	165	121	87	67	59	68	101	128	140	133	106	107	135	141	111	59	50	54	60	67	92	123	147	152	146	142	160	185	193	178	143	100	78	79
35	51	69	96	143	190	232	264	273	236	164	112	85	81	96	115	113	95	81	66	54	70	108	117	114	113	105	110	135	139	93	53	34	47	50	57	78	98	112	128	154	175	192	206	203	177	149	123	94	99
56	79	81	81	113	160	197	221	223	206	182	148	125	107	112	120	108	113	108	76	51	73	96	91	88	101	114	126	141	134	100	74	86	96	116	132	128	112	102	101	115	131	137	140	132	122	117	127	133	127
57	68	72	86	117	161	187	195	189	198	208	203	188	162	142	119	105	101	111	97	78	70	92	100	95	116	129	125	122	116	112	119	133	144	147	148	148	143	134	118	116	114	103	94	92	83	89	104	105	100
37	54	66	81	117	141	146	136	130	129	148	166	186	197	206	198	190	194	181	153	123	111	115	125	137	132	113	100	102	105	92	79	97	107	118	131	141	148	143	120	101	97	108	120	120	127	137	146	135	106
42	42	49	70	97	133	161	172	158	145	111	86	107	153	172	212	236	221	177	128	103	101	118	138	144	140	142	142	144	131	99	84	95	137	159	181	192	196	176	141	106	98	96	96	101	113	143	158	138	110
47	59	67	96	145	196	231	238	232	201	156	109	97	101	120	133	165	164	125	104	110	133	148	144	125	111	107	123	146	138	114	103	112	106	101	106	124	131	129	100	82	74	77	82	81	99	128	139	132	117
46	62	80	105	139	164	187	185	168	181	184	169	157	145	151	176	180	170	154	140	152	168	181	177	150	120	98	94	103	105	112	116	124	115	97	89	85	99	100	108	113	108	97	96	114	135	159	174	168	152
69	101	134	156	146	132	110	92	129	174	230	241	202	188	210	258	288	282	251	199	141	116	106	108	109	103	98	99	112	111	99	109	124	135	141	141	129	113	119	136	142	123	93	86	98	132	175	198	183	169
58	99	133	158	154	111	87	89	100	175	234	252	221	179	192	216	231	244	228	188	158	150	158	163	172	176	168	154	144	127	105	87	79	80	87	81	72	64	72	105	139	144	128	108	93	91	106	125	142	150
72	119	160	174	152	125	93	68	108	135	172	185	154	128	123	120	120	114	108	102	107	122	134	163	180	187	176	164	160	152	134	109	83	52	46	60	70	76	83	101	111	107	94	78	62	65	100	146	177	216
50	83	122	143	143	131	125	144	162	187	189	184	166	154	161	173	166	140	97	74	81	90	100	111	130	118	106	99	106	121	128	122	100	91	102	122	139	140	133	120	94	68	57	61	91	124	147	177	198	203
23	45	63	86	106	124	148	167	193	181	139	108	129	143	161	165	168	141	98	87	87	118	130	126	98	81	83	93	99	95	93	93	94	100	121	131	125	113	104	103	98	86	79	100	132	162	174	170	155	142
29	37	72	102	122	160	201	234	250	208	129	102	108	136	134	120	118	132	134	119	121	125	149	164	148	122	115	122	125	118	104	87	76	77	81	80	85	82	90	109	115	106	91	84	101	123	139	145	129	106
31	59	82	104	130	182	245	271	249	206	150	110	136	154	143	105	89	108	161	187	157	130	133	163	166	127	96	84	94	110	116	109	95	89	95	110	116	113	101	109	116	103	93	99	113	135	159	167	154	136
57	83	99	97	113	169	241	272	258	214	172	163	183	208	214	185	141	126	136	170	163	123	99	108	114	95	70	59	66	85	109	132	147	161	166	174	185	161	129	109	104	103	95	95	106	121	136	131	103	84
45	82	103	112	124	153	181	204	202	182	169	174	208	253	287	295	269	233	225	220	214	170	122	106	89	85	92	94	100	127	158	179	177	153	131	135	153	162	138	113	98	82	70	65	69	87	116	115	90	76
40	66	93	114	127	132	140	145	145	135	125	138	170	214	250	264	262	244	222	207	168	136	114	98	100	107	114	115	122	139	152	153	132	103	83	100	147	180	188	168	136	93	50	48	58	77	100	114	111	99
57	96	116	119	114	108	106	115	127	121	121	117	122	138	150	166	173	182	173	136	99	82	89	113	127	146	170	172	161	149	130	113	109	94	84	91	138	186	206	200	167	122	88	83	95	88	87	90	94	91
45	74	103	120	120	125	137	132	118	108	89	82	81	74	69	88	117	127	104	83	69	81	109	118	130	160	186	190	166	118	80	69	77	89	74	74	97	130	135	116	100	83	81	96	84	62	59	67	75	68
49	88	124	145	149	154	146	140	126	103	107	113	106	84	67	77	106	103	88	85	100	127	126	119	124	155	194	201	170	126	78	52	62	71	80	71	78	78	72	60	52	66	85	91	67	51	62	86	87	62
52	92	130	141	131	117	109	82	67	74	91	109	100	83	55	63	84	92	78	102	142	162	154	138	157	195	237	248	226	192	158	116	89	96	103	109	89	63	66	73	74	74	88	96	75	49	63	78	82	67
39	63	80	82	81	91	83	74	80	96	116	115	105	85	80	88	91	86	94	105	128	146	158	183	205	219	206	180	150	131	135	137	145	160	177	168	128	94	95	107	95	79	68	57	45	38	44	75	93	85
32	47	59	65	78	101	115	121	141	166	164	170	152	150	154	162	172	170	163	153	135	148	180	219	252	233	190	130	73	67	85	94	108	132	161	176	155	117	108	117	106	76	54	63	69	73	83	102	122	120
42	60	74	82	94	121	148	159	156	139	133	140	174	185	185	182	192	183	169	164	165	162	162	178	187	163	121	80	51	59	95	109	106	108	125	150	134	86	77	89	93	71	64	80	97	85	67	69	80	91
53	87	113	121	109	99	102	98	113	124	150	201	211	176	123	111	129	156	166	182	185	159	116	108	119	123	111	81	69	82	100	105	83	77	96	119	117	92	78	106	115	99	87	88	95	92	79	74	80	91
[truncated: 231,393 more rows]
[truncated: 77 more columns]
