# Supplementary material for: Functional clustering of mouse ultrasonic vocalization data
Source: PLoS One. 2018 May 9;13(5):e0196834. doi: 10.1371/journal.pone.0196834 (PMC5942836; doi:10.1371/journal.pone.0196834)
Supplement: S2 Data — (ZIP) [file pone.0196834.s003.zip]

Archive with 3 entries (2 files):
- balb1563.txt
- __MACOSX/
- __MACOSX/._balb1563.txt
