# Supplementary material for: Functional clustering of mouse ultrasonic vocalization data
Source: PLoS One. 2018 May 9;13(5):e0196834. doi: 10.1371/journal.pone.0196834 (PMC5942836; doi:10.1371/journal.pone.0196834)
Supplement: S5 Data — (BZ2) [file pone.0196834.s006.bz2]

Archive with 1 entries (1 files):
- B6_2396.txt
